# Supplementary material for: Effective Population Size, Extended Linkage Disequilibrium and Signatures of Selection in the Rare Dog Breed Lundehund
Source: PLoS One. 2015 Apr 10;10(4):e0122680. doi: 10.1371/journal.pone.0122680 (PMC4393028; doi:10.1371/journal.pone.0122680)
Supplement: S1 Table — For each consensus ROH the canine chromosome, the position of the start and end SNP in CanFam2.0, the number of SNPs included and the genes included to the region according to the Gene database (http://www.ncbi.nlm.nih.gov/gene/) is given. Note that no minimum threshold was set for the length of a consensus ROH (Exel data sheet). (XLSX) [file pone.0122680.s007.xlsx]

## Sheet: ROH_50_Summary
Chromosome	Position start	Position end	Length (bp)	Contained SNPs	Gene name	Gene ID
1	3068620	7487312	4418692	292	XM_533360.3,ENPP1,XP_533360.2,LOC100685702,LOC100685782,XP_541043.2,PARD6G,XM_541043.2,LOC100685957,XP_003432605.1,ADNP2,XM_003432557.1,XR_134437.1,LOC100685536,XP_848511.2,LOC606936,XM_843418.2,XM_533363.3,TXNL4A,XP_533363.2,XP_003432606.1,LOC100686180,XM_003432558.1,XR_134451.1,LOC476157,LOC100685013,XR_134441.1,LOC607004,XM_533365.3,CTDP1,XP_533365.2,XP_541045.2,NFATC1,XM_541045.3,XM_850670.2,…	GeneID:476153,GeneID:100685702,GeneID:100685782,GeneID:483923,GeneID:100685957,GeneID:100686027,GeneID:100685536,GeneID:606936,GeneID:476156,GeneID:100686180,GeneID:476157,GeneID:100685013,GeneID:607004,GeneID:476158,GeneID:483925,GeneID:483926,GeneID:607126,GeneID:483928,GeneID:476160,GeneID:483929,GeneID:483930,GeneID:100687299,GeneID:100684536,GeneID:100684611,GeneID:476162,GeneID:476164
1	7582839	10424493	2841654	189	ZNF407,XM_533370.3,XP_533370.3,XM_003432539.1,LOC100682967,XP_003432587.1,XM_533371.3,CNDP1,XP_533371.2,XM_843360.2,XM_851072.2,CNDP2,XP_848453.1,XP_856165.1,XP_850807.1,LOC608630,XM_845714.2,XP_003432544.1,LOC100685065,XM_003432496.1,XR_134447.1,LOC100685844,NM_001193298.1,CYB5A,NP_001180227.1,XP_003432597.1,LOC100687228,XM_003432549.1,XM_843471.2,LOC476170,XP_848564.1,LOC100685224,XP_003432600.…	GeneID:476164,GeneID:100682967,GeneID:476165,GeneID:476166,GeneID:608630,GeneID:100685065,GeneID:100685844,GeneID:476167,GeneID:100687228,GeneID:476170,GeneID:100685224,GeneID:608797,GeneID:100689139,GeneID:100685303,GeneID:483935,GeneID:483936,GeneID:100685598,GeneID:100685678,GeneID:100685755,GeneID:100685843,GeneID:100685067
1	10516408	14021756	3505348	242	LOC100685537,XR_134438.1,LOC100686010,LOC100686430,XM_533377.3,SOCS6,XP_533377.1,LOC100683962,XP_541060.2,RTTN,XM_541060.2,XP_851505.2,CD226,XM_846412.2,XP_533379.3,DOK6,XM_533379.3,XP_541062.3,CCDC102B,XM_541062.3,LOC100686410,XP_533381.3,TMX3,XM_533381.3,XP_541063.2,LOC483943,XM_541063.2,XM_541064.3,DSEL,XP_541064.2,LOC100686719,LOC100686797,LOC483946,LOC483947,LOC100686966	GeneID:100685537,GeneID:100686010,GeneID:100686430,GeneID:476171,GeneID:100683962,GeneID:483940,GeneID:609196,GeneID:476173,GeneID:483942,GeneID:100686410,GeneID:476176,GeneID:483943,GeneID:483944,GeneID:100686719,GeneID:100686797,GeneID:483946,GeneID:483947,GeneID:100686966
1	15218508	15240272	21764	2
1	15330920	15381560	50640	3
1	15506459	15506459	0	1
1	15606105	22725560	7119455	552	XP_856790.1,LOC607190,XM_851697.2,XP_848751.1,SERPINB8,XM_843658.1,XP_541071.2,SERPINB10,XM_541071.2,XP_851985.2,SERPINB2,XM_846892.2,XP_541072.3,SERPINB7,XM_541072.3,XM_541073.3,SERPINB11,XP_541073.2,XP_541074.2,SERPINB4,XM_541074.2,XP_541075.3,SERPINB13,XM_541075.3,XP_003432545.1,SERPINB12,XM_003432497.1,XM_533382.3,SERPINB5,XP_533382.3,XM_843719.2,VPS4B,XP_848812.1,XP_852048.2,KDSR,XM_846955.2…	GeneID:607190,GeneID:607205,GeneID:483951,GeneID:609604,GeneID:483952,GeneID:483953,GeneID:483954,GeneID:483955,GeneID:100687047,GeneID:476177,GeneID:607306,GeneID:609655,GeneID:403416,GeneID:100687530,GeneID:476179,GeneID:476180,GeneID:483957,GeneID:100687838,GeneID:100687907,GeneID:476181,GeneID:607403,GeneID:476182,GeneID:476183,GeneID:100682754,GeneID:609896,GeneID:609935,GeneID:483959,GeneID…
1	22797226	25311844	2514618	170	NM_001003268.1,TCF4,NP_001003268.1,XM_003432507.1,LOC100688357,XP_003432555.1,XR_134444.1,LOC100688643,XP_541091.3,CCDC68,XM_541091.3,XP_541092.2,RAB27B,XM_541092.2,XP_853261.1,LOC610632,XM_848168.2,LOC610642,LOC100683183,XM_533396.3,LOC476192,XP_533396.2,XM_853398.2,STARD6,XP_858491.1,XM_003432509.1,LOC100683370,XP_003432557.1,XM_003432500.1,LOC100683243,XP_003432548.1,XP_541093.3,LOC483975,XM_5…	GeneID:403949,GeneID:100688357,GeneID:100688643,GeneID:483973,GeneID:483974,GeneID:610632,GeneID:610642,GeneID:100683183,GeneID:476192,GeneID:476193,GeneID:100683370,GeneID:100683243,GeneID:483975,GeneID:100683986,GeneID:483976
1	26829107	27511704	682597	49	XP_533399.3,MEX3C,XM_533399.3,XM_844277.2,SMAD4,XP_849370.1,XM_844400.2,ELAC1,XP_849493.1,XM_844437.2,ME2,XP_849530.1,XP_003432560.1,XP_541097.3,MRO,XM_003432512.1,XM_541097.3,XP_541098.2,MC2R,XM_541098.2,XP_541099.3,MC5R,XM_541099.3,XP_533404.3,RNMT,XM_533404.3	GeneID:476195,GeneID:476196,GeneID:476197,GeneID:476198,GeneID:483979,GeneID:483980,GeneID:483981,GeneID:476200
1	27633840	28681690	1047850	82	LOC483983,XM_541100.3,XP_541100.3,XR_134439.1,LOC476202,LOC100686253,XM_003432516.1,LOC476204,XP_003432564.1,LOC611286,XR_134440.1,LOC100684412,XP_541103.2,MOXD1,XM_541103.3,XM_854089.2,STX7,XP_859182.1,TAAR1P	GeneID:483983,GeneID:476202,GeneID:100686253,GeneID:476204,GeneID:611286,GeneID:100684412,GeneID:483986,GeneID:483987,GeneID:100502573
1	29552991	35716031	6163040	454	LOC611353,XM_541110.3,TCF21,XP_541110.3,XM_533413.3,LOC476209,XP_533413.1,XP_541111.3,SLC2A12,XM_541111.3,XM_844708.2,XM_003432524.1,XM_003432525.1,XM_854849.2,SGK1,XP_849801.1,XP_859942.1,XP_003432573.1,XP_003432572.1,XM_533415.3,XM_003432526.1,XM_854926.2,ALDH8A1,XP_533415.2,XP_860019.1,XP_003432574.1,XM_533416.3,HBS1L,XP_533416.2,LOC100684930,XM_003432527.1,XM_003432528.1,XM_003432529.1,MYB,XM…	GeneID:611353,GeneID:483993,GeneID:476209,GeneID:483994,GeneID:403647,GeneID:476210,GeneID:476211,GeneID:100684930,GeneID:483995,GeneID:476212,GeneID:100684537,GeneID:476213,GeneID:483996,GeneID:483997,GeneID:483999,GeneID:476214,GeneID:476215,GeneID:484000,GeneID:484001,GeneID:100685459,GeneID:484002,GeneID:611470,GeneID:611474,GeneID:476216,GeneID:476217,GeneID:100685599,GeneID:484005,GeneID:10…
1	36393294	40266539	3873245	301	XP_854430.2,NMBR,XM_849337.2,XM_855866.2,VTA1,XP_860959.1,XP_541130.2,XP_850283.1,GPR126,XM_541130.2,XM_845190.1,LOC100686509,XM_845203.2,HIVEP2,XP_850296.2,LOC611672,XM_849376.2,AIG1,XP_854469.2,LOC611679,XP_003432552.1,LOC100686906,XM_003432504.1,XM_541132.3,PEX3,XP_541132.3,XM_541133.3,FUCA2,XP_541133.3,LOC100687559,LOC100687209,XP_533434.3,PHACTR2,XM_533434.3,XP_003432553.1,LOC476231,XM_00343…	GeneID:611644,GeneID:612830,GeneID:484013,GeneID:100686509,GeneID:484014,GeneID:611672,GeneID:611677,GeneID:611679,GeneID:100686906,GeneID:484015,GeneID:484016,GeneID:100687559,GeneID:100687209,GeneID:476230,GeneID:476231,GeneID:476232,GeneID:484017,GeneID:484018,GeneID:611732,GeneID:611736,GeneID:100687865,GeneID:484019,GeneID:100689111,GeneID:484020,GeneID:442965,GeneID:100687936,GeneID:611761,…
1	40344501	42522796	2178295	160	GRM1,XM_541141.3,XM_845272.2,XM_003432537.1,XP_541141.2,XP_003432585.1,XP_850365.2,LOC100688147,XP_533439.2,RAB32,XM_533439.3,XP_541143.3,LOC484026,XM_541143.3,LOC476236,XM_003432538.1,STXBP5,XP_003432586.1,XP_533442.3,XM_533442.3,XR_134443.1,LOC100688424,LOC100688492,XP_850394.1,SASH1,XM_845301.2,LOC100688566	GeneID:484024,GeneID:100688147,GeneID:476234,GeneID:484026,GeneID:476236,GeneID:476237,GeneID:100688424,GeneID:100688492,GeneID:608649,GeneID:100688566
1	42599207	44973239	2374032	174	XM_533443.3,UST,XP_533443.1,XM_541145.3,TAB2,XP_541145.2,XP_541146.3,LOC484029,XM_541146.3,XP_541147.2,PPIL4,XM_541147.3,XP_533444.2,LOC476239,XM_533444.3,XM_533445.3,KATNA1,XP_533445.1,NM_001024635.1,LATS1,NP_001019806.1,XP_541148.2,NUP43,XM_541148.3,XM_856713.2,PCMT1,XP_861806.1,XM_533447.3,XP_533447.3,XP_003432556.1,LOC100688818,XM_003432508.1,LOC100688894,XP_003432588.1,LOC100683032,XM_003432…	GeneID:476238,GeneID:484028,GeneID:484029,GeneID:484030,GeneID:476239,GeneID:476240,GeneID:476241,GeneID:484031,GeneID:476242,GeneID:100688818,GeneID:100688894,GeneID:100683032,GeneID:100683099,GeneID:100682576,GeneID:611924,GeneID:476244,GeneID:484035,GeneID:476245,GeneID:476246,GeneID:484036,GeneID:476247,GeneID:611986,GeneID:476248
1	46219471	48250338	2030867	137	LOC100684242,XM_003432542.1,XM_845599.2,RGS17,XP_850692.1,XP_003432590.1,LOC100683012,XM_003432545.1,OPRM1,XM_857070.2,XM_003432543.1,XM_003432544.1,XP_862163.1,XP_003432593.1,XP_003432592.1,XP_003432591.1,XP_541159.3,CNKSR3,XM_541159.3,XM_533458.3,SCAF8,XP_533458.3,LOC484044,XP_541162.3,TIAM2,XM_541162.3,XM_533459.3,TFB1M,XP_533459.2,XP_850752.1,CLDN20,XM_845659.1,LOC100684752,NP_001095303.1,NOX…	GeneID:100684242,GeneID:608867,GeneID:100683012,GeneID:484041,GeneID:484042,GeneID:476252,GeneID:484044,GeneID:484045,GeneID:476253,GeneID:608935,GeneID:100684752,GeneID:484046
1	48320408	49809247	1488839	98	XP_541164.3,ARID1B,XM_541164.3	GeneID:484047
1	53277712	53674909	397197	26	PARK2,XM_850059.2,XP_855152.2	GeneID:612316
1	53935561	59742899	5807338	460	PARK2,XM_850059.2,XP_855152.2,XM_541188.3,PACRG,XP_541188.2,NM_001003021.1,QKI,NP_001003021.1,XP_868731.1,LOC612375,XM_863638.2,LOC100684636,LOC100684782,XP_855220.2,LOC612397,XM_850127.2,XM_541190.3,PDE10A,XP_541190.3,LOC100685014,NP_001003092.1,T,NM_001003092.1,XM_533472.3,SFT2D1,XP_533472.2,XM_858018.2,BRP44L,XP_863111.1,XP_003432598.1,XP_855268.2,XM_850175.2,RPS6KA2,XM_003432550.1,XP_855271.2…	GeneID:612316,GeneID:484071,GeneID:606754,GeneID:612375,GeneID:100684636,GeneID:100684782,GeneID:612397,GeneID:484073,GeneID:100685014,GeneID:403653,GeneID:476266,GeneID:609356,GeneID:612448,GeneID:612451,GeneID:612453,GeneID:100685460,GeneID:484080,GeneID:484081,GeneID:100685628,GeneID:484082,GeneID:100688013,GeneID:476269,GeneID:612460,GeneID:100688215,GeneID:431695,GeneID:100685956,GeneID:4840…
1	60616771	63574985	2958214	207	ROS1,XM_541215.3,XP_541215.3,XP_541216.3,DCBLD1,XM_541216.3,XM_541217.3,GOPC,XP_541217.3,XP_541218.2,LOC484101,XM_541218.2,XM_541219.3,NUS1,XP_541219.2,LOC100686987,LOC100687071,XM_541220.3,SLC35F1,XP_541220.3,XM_003432517.1,LOC100687154,XP_003432565.1,NM_001003332.1,PLN,NP_001003332.1,XM_541221.3,MCM9,XP_541221.2,XM_533479.3,ASF1A,XP_533479.1,XM_533480.3,LOC476274,XP_533480.2,LOC100687227,XM_533…	GeneID:484098,GeneID:484099,GeneID:484100,GeneID:484101,GeneID:484102,GeneID:100686987,GeneID:100687071,GeneID:484103,GeneID:100687154,GeneID:414755,GeneID:484104,GeneID:476273,GeneID:476274,GeneID:100687227,GeneID:476275,GeneID:100687379,GeneID:100687465,GeneID:100687558,GeneID:612597
1	64146358	72794449	8648091	602	XM_003432555.1,LOC100683759,XP_003432603.1,XP_533482.2,HSF2,XM_533482.3,XM_533483.3,SERINC1,XP_533483.1,XM_003432556.1,LOC100683903,XP_003432604.1,LOC100687864,XM_533484.3,FABP7,XP_533484.2,XP_533485.3,SMPDL3A,XM_533485.3,XP_541226.2,CLVS2,XM_541226.2,NM_001003154.2,TRDN,NP_001003154.2,XR_134448.1,LOC100684195,XP_003432566.1,LOC100688012,XM_003432518.1,TRNAK-CUU,XP_541229.3,RNF217,XM_541229.3,XP_…	GeneID:100683759,GeneID:476276,GeneID:476277,GeneID:100683903,GeneID:100687864,GeneID:476278,GeneID:476279,GeneID:484109,GeneID:403776,GeneID:100684195,GeneID:100688012,GeneID:100689150,GeneID:484112,GeneID:612660,GeneID:476281,GeneID:100688378,GeneID:100688440,GeneID:100688519,GeneID:100688589,GeneID:612667,GeneID:100684322,GeneID:100688798,GeneID:484115,GeneID:100689154,GeneID:476283,GeneID:476…
1	73267585	81538594	8271009	511	XP_533499.3,CDC14B,XM_533499.3,XM_541250.3,HABP4,XP_541250.2,XP_848444.1,LOC606874,XM_843351.2,LOC606888,XP_533500.2,ZNF367,XM_533500.2,XP_003432653.1,LOC100687885,XM_003432605.1,LOC100688035,XP_848540.2,HSD17B3,XM_843447.2,LOC100683880,XM_003432635.1,LOC100687531,XP_003432683.1,XP_003432654.1,LOC100688115,XM_003432606.1,XP_533502.3,LOC476297,XM_533502.3,XP_541254.3,PTCH1,XM_541254.3,LOC100688335…	GeneID:476294,GeneID:484133,GeneID:606874,GeneID:606888,GeneID:476295,GeneID:100687885,GeneID:100688035,GeneID:606956,GeneID:100683880,GeneID:100687531,GeneID:100688115,GeneID:476297,GeneID:484137,GeneID:100688335,GeneID:607277,GeneID:484139,GeneID:476299,GeneID:476300,GeneID:100688687,GeneID:484140,GeneID:100688819,GeneID:100688895,GeneID:484142,GeneID:100682577,GeneID:100682722,GeneID:607496,Ge…
1	81609734	93420265	11810531	860	LOC100686646,LOC100687251,TRNAA-AGC,XM_533519.3,TLE4,XP_533519.3,LOC100684877,XM_533520.3,XM_003432580.1,PSAT1,XP_533520.2,XP_003432628.1,XM_844263.2,CEP78,XP_849356.2,NM_001003249.1,GNAQ,NP_001003249.1,XP_541272.2,GNA14,XM_541272.3,XM_533522.3,VPS13A,XP_533522.3,LOC100684680,LOC100685122,XP_850507.1,FOXB2,XM_845414.1,LOC100685202,XP_850604.2,PRUNE2,XM_845511.2,XP_541274.2,GCNT1,XM_541274.2,XP_54…	GeneID:100686646,GeneID:100687251,GeneID:100689137,GeneID:476317,GeneID:100684877,GeneID:476318,GeneID:607243,GeneID:403928,GeneID:484156,GeneID:476319,GeneID:100684680,GeneID:100685122,GeneID:608385,GeneID:100685202,GeneID:484157,GeneID:484158,GeneID:484159,GeneID:484160,GeneID:484161,GeneID:484162,GeneID:476320,GeneID:608611,GeneID:484163,GeneID:484164,GeneID:100685845,GeneID:608644,GeneID:1006…
1	93773889	102870795	9096906	654	XP_850159.1,SMARCA2,XM_845066.2,LOC100686886,XM_533538.3,XM_003432618.1,VLDLR,XP_533538.2,XP_003432666.1,XP_851793.2,KCNV2,XM_846700.2,XM_533539.3,LOC476337,XP_533539.3,XP_851820.2,LOC609469,XM_846727.2,XM_533540.3,RFX3,XP_533540.2,XP_541295.3,GLIS3,XM_541295.3,LOC100683013,NM_001003139.1,SLC1A1,NP_001003139.1,XM_846871.2,LOC609582,XP_851964.2,XP_851974.2,PPAPDC2,XM_846881.2,LOC100687131,XM_53354…	GeneID:476335,GeneID:100686886,GeneID:476336,GeneID:609438,GeneID:476337,GeneID:609469,GeneID:476339,GeneID:484179,GeneID:100683013,GeneID:403751,GeneID:609582,GeneID:609595,GeneID:100687131,GeneID:476341,GeneID:476342,GeneID:100684753,GeneID:484183,GeneID:100687357,GeneID:484185,GeneID:100687442,GeneID:476343,GeneID:403742,GeneID:609677,GeneID:484186,GeneID:100687673,GeneID:100688720,GeneID:6096…
1	102966259	104972921	2006662	114	ZNF606,XM_541354.3,XP_541354.3,XP_541355.3,LOC484239,XM_541355.3,XP_003432738.1,ZNF418,XM_003432690.1,LOC100686693,XP_003432739.1,LOC100686615,XM_003432691.1,XP_003432673.1,LOC100684902,XM_003432625.1,XP_853650.2,ZSCAN4,XM_848557.2,XP_853657.2,LOC610966,XM_848564.2,XP_003432674.1,LOC100685225,XM_003432626.1,XP_548583.3,LOC491462,XM_548583.3,LOC100685389,XP_003432675.1,LOC100685462,XM_003432627.1,…	GeneID:484238,GeneID:484239,GeneID:100686546,GeneID:100686693,GeneID:100686615,GeneID:100684902,GeneID:610960,GeneID:610966,GeneID:100685225,GeneID:491462,GeneID:100685389,GeneID:100685462,GeneID:100685539,GeneID:100686907,GeneID:100685630,GeneID:484262,GeneID:100685704,GeneID:476369,GeneID:100685869,GeneID:100686989,GeneID:484267,GeneID:100686030,GeneID:476371,GeneID:476372,GeneID:608859,GeneID:…
1	105127106	109133868	4006762	202	XP_541404.2,LOC484289,XM_541404.2,XM_845641.2,EPN1,XP_850734.1,XR_134464.1,LOC100687048,XP_533579.3,CCDC106,XM_533579.3,XP_853989.1,ZNF581,XM_848896.1,XM_848901.2,ZNF580,XP_853994.1,XP_003432745.1,XM_003432697.1,XP_003432746.1,LOC100688293,XM_003432698.1,XP_003432747.1,LOC100688358,XM_003432699.1,XP_003432682.1,LOC100687132,XM_003432634.1,XM_541407.3,FIZ1,XP_541407.3,XM_541408.3,ZNF579,XP_541408.…	GeneID:484289,GeneID:608964,GeneID:100687048,GeneID:476376,GeneID:611254,GeneID:611259,GeneID:100688293,GeneID:100688358,GeneID:100687132,GeneID:484292,GeneID:484293,GeneID:611270,GeneID:100688568,GeneID:611280,GeneID:611287,GeneID:484294,GeneID:609103,GeneID:611299,GeneID:403671,GeneID:476378,GeneID:100682724,GeneID:476379,GeneID:611309,GeneID:476380,GeneID:484295,GeneID:611328,GeneID:484297,Gen…
1	109198686	125608451	16409765	1044	POLD1,XM_846192.1,XP_851285.1,XM_846223.2,NR1H2,XP_851316.1,XP_533610.2,NAPSA,XM_533610.3,XM_003432721.1,LOC100688336,XP_003432769.1,XP_533612.1,LOC476408,XM_533612.3,XP_541480.3,ZNF30,XM_541480.3,XM_003432722.1,LOC100688468,XP_003432770.1,XP_003432771.1,XP_541482.3,VRK3,XM_003432723.1,XM_541482.3,XP_541483.3,LOC484368,XM_541483.3,LOC100688667,XP_541485.2,NUP62,XM_541485.3,XP_541486.3,IL4I1,XM_54…	GeneID:610047,GeneID:610057,GeneID:476406,GeneID:100688336,GeneID:476408,GeneID:484365,GeneID:100688468,GeneID:484367,GeneID:484368,GeneID:100688667,GeneID:484370,GeneID:484371,GeneID:484372,GeneID:610130,GeneID:484373,GeneID:612927,GeneID:484374,GeneID:476409,GeneID:484375,GeneID:611897,GeneID:100688401,GeneID:476410,GeneID:611899,GeneID:476411,GeneID:100688537,GeneID:476412,GeneID:484376,GeneID…
2	3630400	25155352	21524952	1267	XP_003433741.1,LOC100682808,XM_003433693.1,LOC100683275,LOC100683355,XM_544200.3,LOC487072,XP_544200.3,XP_544201.3,LOC487073,XM_544201.3,XP_848529.2,GJD4,XM_843436.2,LOC100687364,XM_843464.2,CCNY,XP_848557.2,LOC477950,NM_001003221.1,CREM,NP_001003221.1,XM_535140.3,CUL2,XP_535140.2,LOC100688855,LOC100688924,XM_535141.3,PARD3,XP_535141.3,XM_003433690.1,XP_003433738.1,LOC100687541,LOC100687620,XM_00…	GeneID:100682808,GeneID:100683275,GeneID:100683355,GeneID:487072,GeneID:487073,GeneID:606949,GeneID:100687364,GeneID:606967,GeneID:477950,GeneID:403887,GeneID:477952,GeneID:100688855,GeneID:100688924,GeneID:477953,GeneID:100687541,GeneID:100687620,GeneID:100682660,GeneID:100682728,GeneID:100687680,GeneID:477955,GeneID:100682994,GeneID:477956,GeneID:100683136,GeneID:477958,GeneID:480800,GeneID:607…
2	25217658	27154773	1937115	136	FRMD4A,XM_844066.2,XP_849159.2,XM_535182.3,PRPF18,XP_535182.2,NM_001190410.1,SEPHS1,NP_001177339.1,XM_535184.3,PHYH,XP_535184.3,XP_849299.2,LOC607509,XM_844206.2,XM_844220.2,XP_849313.2,XP_535186.2,UCMA,XM_535186.3,XP_544256.1,MCM10,XM_544256.1,XM_535187.3,OPTN,XP_535187.3,XM_844332.2,CCDC3,XP_849425.1,LOC100682730,XM_844395.2,CAMK1D,XP_849488.2,LOC100682809,XM_535189.3,CDC123,XP_535189.3,TRNAK-C…	GeneID:607414,GeneID:477998,GeneID:477999,GeneID:478000,GeneID:607509,GeneID:478001,GeneID:478002,GeneID:487128,GeneID:478003,GeneID:607593,GeneID:100682730,GeneID:607636,GeneID:100682809,GeneID:478005,GeneID:100689150,GeneID:478006,GeneID:478007,GeneID:478008
2	27289805	29639221	2349416	178	UPF2,XM_544258.3,XM_003433716.1,XP_003433764.1,XP_544258.3,XP_849640.2,LOC607757,XM_844547.2,XM_544259.3,ECHDC3,XP_544259.3,XP_544260.2,USP6NL,XM_544260.3,XM_852849.2,CELF2,XM_003433717.1,XM_844046.2,XP_849139.1,XP_003433765.1,XP_857942.2,LOC100683165,LOC100683304	GeneID:487130,GeneID:607757,GeneID:487131,GeneID:487132,GeneID:607310,GeneID:100683165,GeneID:100683304
2	29822978	32221557	2398579	175	XP_849153.1,XP_858071.1,GATA3,XM_852978.1,XM_844060.1,XM_544263.3,TAF3,XP_544263.2,XP_858232.1,ATP5C1,XM_853139.2,XM_535194.3,KIN,XP_535194.2,XP_535195.2,ITIH2,XM_535195.3,XP_544264.3,ITIH5,XM_544264.3,XM_003433718.1,LOC100686037,XP_003433766.1,XP_003433775.1,LOC100683533,XM_003433727.1,XP_850333.2,SFMBT2,XM_845240.2,XM_003433719.1,LOC100686123,XP_003433767.1,XM_844199.2,XM_853338.2,PRKCQ,XP_8492…	GeneID:487134,GeneID:487135,GeneID:478009,GeneID:478010,GeneID:478011,GeneID:487136,GeneID:100686037,GeneID:100683533,GeneID:608271,GeneID:100686123,GeneID:478013
2	32317023	33523259	1206236	80	PRKCQ,XM_853338.2,XM_844199.2,XP_849292.1,XP_858431.1,LOC100683857,XM_544267.3,PFKFB3,XP_544267.3,XM_844246.2,RBM17,XP_849339.1,LOC100686494,NP_001003211.1,IL2RA,NM_001003211.1,XP_544269.2,IL15RA,XM_544269.2,XM_544270.3,FBXO18,XP_544270.2,XP_003433779.1,LOC100684420,XM_003433731.1,NP_001003184.1,GDI2,NM_001003184.1,XM_535198.3,LOC478015,XP_535198.3,XP_850745.2,ASB13,XM_845652.2,XP_850895.2,LOC608…	GeneID:478013,GeneID:100683857,GeneID:487139,GeneID:478014,GeneID:100686494,GeneID:403870,GeneID:487141,GeneID:487142,GeneID:100684420,GeneID:403818,GeneID:478015,GeneID:608587,GeneID:608701,GeneID:487146,GeneID:487147,GeneID:487148,GeneID:608752,GeneID:100684993,GeneID:497070
2	46338591	55569440	9230849	598	ANKRD55,XM_544342.3,LOC100683501,LOC608677,LOC100687216,XP_535240.3,MAP3K1,XM_535240.3,XP_849744.1,LOC608050,XM_844651.2,XM_544343.3,MIER3,XP_544343.3,LOC100687450,XM_535241.3,GPBP1,XP_535241.2,LOC100687542,XP_544346.1,ACTBL2,XM_544346.1,XM_535242.3,PLK2,XP_535242.1,XM_003433800.1,LOC100683936,XP_003433848.1,XP_851045.2,RAB3C,XM_845952.2,XM_003433801.1,LOC100684015,XP_003433849.1,LOC100684090,XM_…	GeneID:487214,GeneID:100683501,GeneID:608677,GeneID:100687216,GeneID:478061,GeneID:608050,GeneID:487215,GeneID:100687450,GeneID:478062,GeneID:100687542,GeneID:487218,GeneID:478063,GeneID:100683936,GeneID:608817,GeneID:100684015,GeneID:100684090,GeneID:487221,GeneID:100687681,GeneID:608968,GeneID:100684644,GeneID:608997,GeneID:487225,GeneID:478067,GeneID:100684940,GeneID:100687845,GeneID:478068,Ge…
2	56648149	58990795	2342646	178	XM_003433816.1,LOC100687565,XP_003433864.1,LOC100687478,XM_845257.2,SLC30A5,XP_850350.1,XM_003433817.1,LOC100687788,XP_003433865.1,XM_845305.2,LOC608420,XP_850398.1,XP_852630.2,CENPH,XM_847537.2,XM_535262.3,MRPS36,XP_535262.3,XP_850424.1,CDK7,XM_845331.2,XP_861639.1,LOC608454,XM_856546.2,XP_544367.2,CCDC125,XM_544367.2,XM_003433818.1,TAF9,XP_003433866.1,XM_856805.2,XP_861898.1,XM_535265.3,RAD17,X…	GeneID:100687565,GeneID:100687478,GeneID:487237,GeneID:100687788,GeneID:608420,GeneID:610124,GeneID:478085,GeneID:608441,GeneID:608454,GeneID:487239,GeneID:480815,GeneID:478088,GeneID:487240,GeneID:100683084,GeneID:403844,GeneID:478089,GeneID:100683166,GeneID:403896,GeneID:100688625,GeneID:478090,GeneID:100683305,GeneID:478091,GeneID:100683453,GeneID:610236,GeneID:478092,GeneID:100688900,GeneID:6…
2	61556283	63067844	1511561	103	XM_003433826.1,KIFC3,XP_003433874.1,XP_003433876.1,XM_003433828.1,XM_003433827.1,XM_544385.3,XP_003433875.1,XP_544385.3,XP_850865.1,KATNB1,XM_845772.2,XM_544386.3,CCDC135,XP_544386.3,XP_853926.2,GPR97,XM_848833.2,XP_544387.3,GPR56,XM_544387.3,XP_003433825.1,GPR114,XM_003433777.1,XP_544389.3,CCDC102A,XM_544389.3,XM_544390.3,DOK4,XP_544390.2,XM_535283.3,POLR2C,XP_535283.2,XM_535284.3,COQ9,XP_535284…	GeneID:487259,GeneID:612852,GeneID:487260,GeneID:611191,GeneID:487261,GeneID:100686072,GeneID:487263,GeneID:487264,GeneID:478109,GeneID:478110,GeneID:478111,GeneID:403586,GeneID:487265,GeneID:100686212,GeneID:100689116,GeneID:100685289,GeneID:611248,GeneID:478112,GeneID:478114,GeneID:478115,GeneID:487268,GeneID:100686391,GeneID:478116,GeneID:478118,GeneID:478119,GeneID:100686073,GeneID:403768,Gen…
2	63194987	73911885	10716898	783	NP_001129974.1,SLC6A2,NM_001136502.1,XP_854080.1,LPCAT2,XM_848987.1,XP_544399.2,CAPNS2,XM_544399.2,XM_535300.3,MMP2,XP_535300.3,XP_544401.3,IRX6,XM_544401.3,XM_846105.1,IRX5,XP_851198.1,XM_003433832.1,LOC100687019,XP_003433880.1,XM_544403.3,IRX3,XP_544403.2,XM_535301.3,FTO,XP_535301.3,XM_544404.3,RPGRIP1L,XP_544404.3,XM_003433833.1,LOC100687337,XP_003433881.1,XM_535302.3,AKTIP,XP_535302.3,XP_5353…	GeneID:487272,GeneID:611330,GeneID:487273,GeneID:403733,GeneID:487275,GeneID:487276,GeneID:100687019,GeneID:487277,GeneID:478125,GeneID:487278,GeneID:100687337,GeneID:478126,GeneID:478127,GeneID:487279,GeneID:478128,GeneID:100686992,GeneID:487281,GeneID:100687235,GeneID:100687819,GeneID:487284,GeneID:100687971,GeneID:100687477,GeneID:611649,GeneID:487286,GeneID:487287,GeneID:487288,GeneID:478130,…
2	74092742	86747801	12655059	967	XP_852271.1,XP_865351.1,XP_544454.3,PTPRU,XM_847178.1,XM_860258.1,XM_544454.3,XP_535334.2,MECR,XM_535334.2,XP_865416.2,SRSF4,XM_860323.2,LOC100684643,XM_849712.1,TMEM200B,XP_854805.1,NM_001003362.1,EPB41,NP_001003362.1,XP_544455.3,OPRD1,XM_544455.3,XM_535336.3,YTHDF2,XP_535336.3,LOC100687141,XM_544456.3,XM_860392.2,GMEB1,XP_544456.1,XP_865485.1,XM_535337.3,LOC609994,XP_535337.2,XP_544457.1,RAB42P…	GeneID:487328,GeneID:478159,GeneID:478160,GeneID:100684643,GeneID:611990,GeneID:442955,GeneID:487329,GeneID:478161,GeneID:100687141,GeneID:487330,GeneID:609994,GeneID:487331,GeneID:610012,GeneID:478164,GeneID:487332,GeneID:100568444,GeneID:487333,GeneID:100687764,GeneID:487334,GeneID:487335,GeneID:478165,GeneID:478166,GeneID:487336,GeneID:610061,GeneID:100688301,GeneID:487337,GeneID:487338,GeneID…
2	87056840	88356548	1299708	80	XP_544563.3,TNFRSF8,XM_544563.3,XM_845154.2,LOC608204,XP_850247.2,XM_860305.2,MFN2,XP_865398.1,XM_544565.3,PLOD1,XP_544565.2,XP_535403.2,LOC478228,XM_535403.3,XP_003433913.1,LOC100682760,XM_003433865.1,XP_544566.3,NPPB,XM_544566.3,XM_845264.2,NPPA,XP_850357.1,XP_535404.3,CLCN6,XM_535404.3,XP_535405.3,MTHFR,XM_535405.3,XP_850418.2,C2H1orf167,XM_845325.2,XP_544567.3,LOC487442,XM_544567.3,XM_544568.…	GeneID:487438,GeneID:608204,GeneID:487439,GeneID:487440,GeneID:478228,GeneID:100682760,GeneID:487441,GeneID:608289,GeneID:478229,GeneID:478230,GeneID:608333,GeneID:487442,GeneID:487443,GeneID:487444,GeneID:487445,GeneID:478231,GeneID:608490,GeneID:487446,GeneID:478232,GeneID:608972,GeneID:478233,GeneID:608702,GeneID:487447,GeneID:478234,GeneID:487448,GeneID:608947,GeneID:487449
3	3039065	9882752	6843687	451	XM_003434437.1,XM_536283.3,REEP5,XP_003434485.1,XP_536283.3,XM_843148.2,XM_003434423.1,XM_850552.2,LOC606764,XP_848241.1,XP_003434471.1,XP_855645.1,XP_003434481.1,LOC100683772,XM_003434433.1,XP_536285.3,APC,XM_536285.3,XP_536286.3,EPB41L4A,XM_536286.3,XM_852878.2,LOC607395,XP_857971.2,XP_536287.3,STARD4,XM_536287.3,XM_003434435.1,LOC100684140,XP_003434483.1,XM_545992.3,WDR36,XP_545992.2,XP_849524…	GeneID:479137,GeneID:606764,GeneID:100683772,GeneID:479139,GeneID:479140,GeneID:607395,GeneID:479141,GeneID:100684140,GeneID:488875,GeneID:607671,GeneID:100684423,GeneID:488876,GeneID:100684579,GeneID:100687484,GeneID:100684652,GeneID:488878,GeneID:479143,GeneID:100684913,GeneID:403754,GeneID:100683636,GeneID:608166,GeneID:100683702,GeneID:100685158,GeneID:100685239,GeneID:608458,GeneID:100684066…
3	9954059	15482758	5528699	401	LOC100685882,LOC606946,LOC100686125,LOC100685078,XM_545998.2,NUDT12,XP_545998.2,XM_003434438.1,LOC608661,XP_003434486.1,XP_546000.3,PPIP5K2,XM_546000.3,LOC100686269,XM_536289.3,PAM,XP_536289.3,XP_546002.3,SLCO6A1,XM_546002.3,XR_134626.1,LOC100686528,LOC100686604,XM_546003.3,ST8SIA4,XP_546003.3,XM_845934.2,TMEM157,XP_851027.2,LOC100687869,LOC100686761,LOC100688177,XR_134627.1,LOC100686831,LOC10068…	GeneID:100685882,GeneID:606946,GeneID:100686125,GeneID:100685078,GeneID:488881,GeneID:608661,GeneID:488883,GeneID:100686269,GeneID:479145,GeneID:488885,GeneID:100686528,GeneID:100686604,GeneID:488886,GeneID:608799,GeneID:100687869,GeneID:100686761,GeneID:100688177,GeneID:100686831,GeneID:100686919,GeneID:100685686,GeneID:100686997,GeneID:100687086,GeneID:488891,GeneID:479146,GeneID:100687239,Gene…
3	15549789	17783692	2233903	170	XM_846305.2,LNPEP,XP_851398.1,XP_546014.3,ERAP2,XM_546014.3,XM_546015.3,ERAP1,XP_546015.3,XM_843528.2,CAST,XP_848621.2,XM_843544.2,PCSK1,XP_848637.1,XP_003434457.1,XM_003434409.1,XM_546016.3,ELL2,XP_546016.2,XM_846466.2,GLRX,XP_851559.1,XM_003434440.1,LOC100687706,XP_003434488.1,XP_851623.1,SPATA9,XM_846530.2,XM_546019.3,RFESD,XP_546019.3,NP_001041582.1,ARSK,NM_001048117.1,LOC100683801,XR_134624.…	GeneID:488896,GeneID:488897,GeneID:488898,GeneID:479148,GeneID:479149,GeneID:488899,GeneID:609246,GeneID:100687706,GeneID:609289,GeneID:488902,GeneID:488903,GeneID:100683801,GeneID:479150,GeneID:100684018,GeneID:607261,GeneID:488905,GeneID:100688024,GeneID:488906,GeneID:488907,GeneID:480789
3	17856464	19538428	1681964	134	XP_536295.3,LOC479151,XM_536295.3,XP_848884.2,NR2F1,XM_843791.2,LOC100685450,XM_003434407.1,LOC100685523,XP_003434455.1	GeneID:479151,GeneID:488908,GeneID:100685450,GeneID:100685523
3	19689532	22932700	3243168	218	LOC100685610,LOC100684493,XM_546029.3,ARRDC3,XP_546029.1,XM_536297.3,GPR98,XP_536297.3,LOC100684651,LOC100684717,XM_546030.3,LYSMD3,XP_546030.2,XM_847057.2,POLR3G,XP_852150.1,XP_546031.1,MBLAC2,XM_546031.3,XM_546032.3,CETN3,XP_546032.2,XM_844356.2,MEF2C,XP_849449.1	GeneID:100685610,GeneID:100684493,GeneID:488912,GeneID:479153,GeneID:100684651,GeneID:100684717,GeneID:488913,GeneID:609731,GeneID:488914,GeneID:488915,GeneID:479155
3	22989086	25290132	2301046	131	LOC100685270,XM_546033.3,TMEM161B,XP_546033.3,LOC100685996,LOC100685424,XM_536300.3,CCNH,XP_536300.3,XM_536302.3,RASA1,XP_536302.3,LOC100685662,LOC100686077,LOC100686159,XM_847363.2,LOC609990,XP_852456.2	GeneID:100685270,GeneID:488916,GeneID:100685996,GeneID:100685424,GeneID:479156,GeneID:479158,GeneID:100685662,GeneID:100686077,GeneID:100686159,GeneID:609990
3	25427121	34953626	9526505	623	LOC100685919,LOC100686218,XM_546036.3,EDIL3,XP_546036.2,LOC100686308,XM_844391.2,HAPLN1,XP_849484.1,XM_546039.3,VCAN,XM_003434418.1,XP_546039.3,XP_003434466.1,XP_003434464.1,XP_003434465.1,XM_003434416.1,XM_003434417.1,XP_546040.1,XP_849518.1,XRCC4,XM_546040.1,XM_844425.1,XM_847481.2,TMEM167A,XP_852574.1,LOC100686399,XP_852595.2,LOC610097,XM_847502.2,XM_536303.3,RPS23,XP_536303.1,XP_852603.1,ATG1…	GeneID:100685919,GeneID:100686218,GeneID:488919,GeneID:100686308,GeneID:488921,GeneID:488922,GeneID:488923,GeneID:610083,GeneID:100686399,GeneID:610097,GeneID:479159,GeneID:610103,GeneID:479160,GeneID:488925,GeneID:479161,GeneID:479163,GeneID:610203,GeneID:100687061,GeneID:479164,GeneID:479165,GeneID:488927,GeneID:479166,GeneID:479167,GeneID:100687110,GeneID:488928,GeneID:479168,GeneID:100687637,…
3	35101211	36207050	1105839	58	XP_536154.2,TUBGCP5,XM_536154.3,XP_545800.3,OCA2,XM_545800.3,XM_545802.3,GABRG3,XP_545802.3	GeneID:478999,GeneID:488683,GeneID:488685
3	36282419	39880576	3598157	219	GABRG3,XM_545802.3,XM_549628.3,LOC479007,XP_549628.1,XP_545802.3,XM_545805.3,GABRA5,XP_545805.2,XP_848482.2,GABRB3,XM_843389.2,LOC100684867,LOC100685027,LOC100685111,TRNAE-UUC,LOC100683915,LOC100685188,LOC100685269,XP_545808.3,ATP10A,XM_545808.3,LOC100684139,XP_003434388.1,LOC607008,XM_003434340.1,XP_855907.2,UBE3A,XM_850814.2,LOC100685501,XM_003434341.1,YBX1,XP_003434389.1,XM_536165.3,SNRPN,XP_5…	GeneID:488685,GeneID:479007,GeneID:488688,GeneID:606913,GeneID:100684867,GeneID:100685027,GeneID:100685111,GeneID:100689153,GeneID:100683915,GeneID:100685188,GeneID:100685269,GeneID:488691,GeneID:100684139,GeneID:607008,GeneID:479010,GeneID:100685501,GeneID:479011,GeneID:479012,GeneID:100684375,GeneID:488693,GeneID:100684492,GeneID:479013,GeneID:100683834,GeneID:488696
3	39988184	54591630	14603446	1081	XP_849116.2,LOC607384,XM_844023.2,LOC100684467,XP_849130.2,OTUD7A,XM_844037.2,XM_545815.3,KLF13,XP_545815.2,XP_545816.2,TRPM1,XM_545816.3,XP_536168.2,MTMR10,XM_536168.3,XM_851557.2,FAN1,XP_856650.1,XP_849351.1,MPHOSPH10,XM_844258.2,XP_536170.3,MCEE,XM_536170.3,XP_003434397.1,LOC607559,XM_003434349.1,XM_003434350.1,LOC100686527,XP_003434398.1,XP_545817.2,XP_848698.1,APBA2,XM_545817.3,XM_843605.2,X…	GeneID:607384,GeneID:100684467,GeneID:488697,GeneID:488698,GeneID:488699,GeneID:479016,GeneID:479017,GeneID:612775,GeneID:479018,GeneID:607559,GeneID:100686527,GeneID:488700,GeneID:100684763,GeneID:100684846,GeneID:403752,GeneID:100687263,GeneID:100687344,GeneID:479019,GeneID:479020,GeneID:100687424,GeneID:100682735,GeneID:488703,GeneID:607092,GeneID:607102,GeneID:607791,GeneID:488704,GeneID:1006…
3	67975617	69471784	1496167	115	XM_857623.2,CPEB2,XP_862716.2,XM_003434391.1,LOC100685294,XP_003434439.1,LOC100683310,XM_003434392.1,LOC100685370,XP_003434440.1,LOC100683382,XP_536235.3,BOD1L,XM_536235.3,XP_545940.2,NKX3-2,XM_545940.2,XM_535076.3,XM_857647.2,RAB28,XP_535076.2,XP_862740.1	GeneID:488821,GeneID:100685294,GeneID:100683310,GeneID:100685370,GeneID:100683382,GeneID:479089,GeneID:488822,GeneID:477884
3	69581680	77969447	8387767	676	LOC100683607,XM_536238.3,HS3ST1,XP_536238.1,XP_545941.3,CLNK,XM_545941.3,NM_001130833.2,ZNF518B,NP_001124305.1,NM_001130837.2,WDR1,NP_001124309.1,NM_001130835.2,SLC2A9,NP_001124307.2,XP_545942.3,DRD5,XM_545942.3,XP_545943.3,OTOP1,XM_545943.3,XM_536241.3,TMEM128,XP_536241.2,XM_536242.3,LYAR,XP_536242.1,XP_545944.2,ZBTB49,XM_545944.2,XM_536243.3,LOC479096,XP_536243.3,XM_845928.2,STX18,XP_851021.1,X…	GeneID:100683607,GeneID:403672,GeneID:488823,GeneID:479092,GeneID:611070,GeneID:479093,GeneID:488824,GeneID:488825,GeneID:479094,GeneID:479095,GeneID:488826,GeneID:479096,GeneID:609342,GeneID:488828,GeneID:611137,GeneID:611147,GeneID:611156,GeneID:611166,GeneID:479097,GeneID:488830,GeneID:100686398,GeneID:479098,GeneID:488831,GeneID:612875,GeneID:479100,GeneID:403423,GeneID:488832,GeneID:488833,G…
3	78306101	80086095	1779994	137	XP_545957.3,DTHD1,XM_545957.3,XP_545958.3,ARAP2,XM_545958.3,LOC100688576,LOC100685293,LOC100685369	GeneID:488839,GeneID:488840,GeneID:100688576,GeneID:100685293,GeneID:100685369
3	80528686	81562205	1033519	82	LOC100685522,LOC100688652,LOC100685608	GeneID:100685522,GeneID:100688652,GeneID:100685608
3	82597380	83987349	1389969	106	XP_545961.3,PCDH7,XM_545961.3,LOC100685942	GeneID:488843,GeneID:100685942
4	3259510	4969252	1709742	113	XP_536326.3,ZNF25,XM_536326.3,LOC606925,LOC100686105,XP_546066.3,ZNF33A,XM_546066.3,LOC100686240,XP_546068.3,ZNF37A,XM_546068.3,XM_003434449.1,LOC100687367,XP_003434497.1,XM_546069.3,CHRM3,XP_546069.3,LOC100686417,LOC100686496,LOC100686583,LOC488953,LOC100686655,LOC479186,LOC100686897,LOC100683038,LOC100686977	GeneID:479185,GeneID:606925,GeneID:100686105,GeneID:488949,GeneID:100686240,GeneID:488951,GeneID:100687367,GeneID:403827,GeneID:100686417,GeneID:100686496,GeneID:100686583,GeneID:488953,GeneID:100686655,GeneID:479186,GeneID:100686897,GeneID:100683038,GeneID:100686977
4	5071196	7061333	1990137	145	LOC100687062,XP_536329.3,ZP4,XM_536329.3,XP_003434496.1,LOC100687145,XM_003434448.1,XM_536330.3,RYR2,XP_536330.3,LOC100687288,XM_536332.3,MTR,XP_536332.3,XM_536333.3,XM_851023.2,ACTN2,XP_536333.2,XP_856116.1,LOC607283,XP_536334.2,HEATR1,XM_536334.2,XM_536335.3,XM_003434454.1,LGALS8,XP_536335.2,XP_003434502.1,XM_844008.2,EDARADD,XP_849101.2,LOC100687771,XP_546074.3,ERO1LB,XM_546074.3,XM_536336.3,G…	GeneID:100687062,GeneID:442977,GeneID:100687145,GeneID:403615,GeneID:100687288,GeneID:479190,GeneID:479191,GeneID:607283,GeneID:479192,GeneID:479193,GeneID:607372,GeneID:100687771,GeneID:488956,GeneID:479194,GeneID:100687850,GeneID:488958
4	7735301	8567883	832582	63	ARID4B,XM_851728.2,XM_851566.2,XM_003434441.1,XM_546077.3,XP_546077.2,XP_856659.1,XP_856821.1,XP_003434489.1,XP_536341.3,RBM34,XM_536341.3,XM_003434442.1,LOC100682999,XP_003434490.1,LOC100687994,XM_003434443.1,LOC100683061,XP_003434491.1,XP_849441.2,IRF2BP2,XM_844348.2,XR_134628.1,LOC100683142,XP_536342.3,TARBP1,XM_536342.3,XM_844384.2,LOC607627,XP_849477.1,LOC100688227,XP_546081.3,SLC35F3,XM_546…	GeneID:488959,GeneID:479199,GeneID:100682999,GeneID:100687994,GeneID:100683061,GeneID:488961,GeneID:100683142,GeneID:479200,GeneID:607627,GeneID:100688227,GeneID:488963
4	9196737	15109129	5912392	458	XP_003434498.1,LOC100688368,XM_003434450.1,XP_546085.3,PCNXL2,XM_546085.3,LOC100683337,XM_843650.2,LOC607237,XP_848743.2,XR_134630.1,LOC100688653,XP_546087.2,SIPA1L2,XM_546087.2,XP_546088.3,DISC1,XM_546088.3,LOC100683480,XM_536345.3,TSNAX,XP_536345.2,TRNAK-CUU,XP_546089.3,EGLN1,XM_546089.3,XP_546090.2,LOC488972,XM_546090.2,XP_546091.2,EXOC8,XM_546091.2,XM_536346.3,GNPAT,XP_536346.3,XP_536347.3,LO…	GeneID:100688368,GeneID:488967,GeneID:100683337,GeneID:607237,GeneID:100688653,GeneID:488969,GeneID:488970,GeneID:100683480,GeneID:479203,GeneID:100689150,GeneID:488971,GeneID:488972,GeneID:488973,GeneID:479204,GeneID:479205,GeneID:608010,GeneID:488974,GeneID:488975,GeneID:488976,GeneID:608029,GeneID:608044,GeneID:403783,GeneID:488978,GeneID:479206,GeneID:100682685,GeneID:100682763,GeneID:1006828…
4	16733171	17368303	635132	41	XM_003434499.1,LOC100687708,XP_003434547.1,XM_003434500.1,LOC100688369,XP_003434548.1,XP_546119.3,LOC489001,XM_546119.3,XM_844500.2,ARID5B,XP_849593.1,XM_003434506.1,LOC100684118,XP_003434554.1	GeneID:100687708,GeneID:100688369,GeneID:489001,GeneID:479217,GeneID:100684118
4	17468522	18005318	536796	28	XM_546120.3,ZNF365,XP_546120.2,XP_546121.2,LOC489003,XM_546121.3,XM_536361.3,EGR2,XP_536361.2	GeneID:489002,GeneID:489003,GeneID:479219
4	18745102	20133320	1388218	97	LOC100684494,LOC100686418,LOC100686497	GeneID:100684494,GeneID:100686418,GeneID:100686497
4	21070155	33227416	12157261	873	CTNNA3,XM_546126.3,XP_546126.2,LOC100686633,XM_546127.3,LRRTM3,XP_546127.2,TRNAR-UCU,XP_003434588.1,LOC607889,XM_003434540.1,TRNAS-UGA,XM_536366.3,DNAJC12,XP_536366.2,XP_859638.1,XM_854545.2,XM_003434456.1,LOC100687569,XP_003434504.1,LOC489011,XP_546130.2,SIRT1,XM_546130.3,XM_536367.3,HERC4,XM_844715.2,XM_854913.2,XP_536367.2,XP_849808.1,XP_860006.1,XM_546131.3,MYPN,XP_546131.2,XP_546132.2,ATOH7,…	GeneID:489008,GeneID:100686633,GeneID:489009,GeneID:100689162,GeneID:607889,GeneID:100689127,GeneID:479224,GeneID:100687569,GeneID:489011,GeneID:489012,GeneID:479225,GeneID:489013,GeneID:489014,GeneID:479226,GeneID:479227,GeneID:479228,GeneID:489015,GeneID:489016,GeneID:479229,GeneID:479230,GeneID:489017,GeneID:612801,GeneID:476891,GeneID:479232,GeneID:100686898,GeneID:609421,GeneID:479233,GeneID…
4	33909884	35816970	1907086	143	XM_536405.3,NRG3,XM_003434488.1,XP_003434536.1,XP_536405.3,XM_003434489.1,LOC100688525,XP_003434537.1,LOC100683537,XP_536406.2,LOC479264,XM_536406.3,XP_003434516.1,LOC100683608,XM_003434468.1,XM_846854.2,GHITM,XP_851947.1,XP_853425.2,CDHR1,XM_848332.2,XP_546189.3,LRIT2,XM_546189.3,XP_003434517.1,LOC100683818,XM_003434469.1,XP_003434538.1,SNRPB2,XM_003434490.1,XM_546190.3,XM_859669.2,RGR,XP_546190…	GeneID:479263,GeneID:100688525,GeneID:100683537,GeneID:479264,GeneID:100683608,GeneID:479266,GeneID:610781,GeneID:489071,GeneID:100683818,GeneID:479267,GeneID:489072,GeneID:100683890,GeneID:479268
4	35974703	39496776	3522073	253	LOC100682765,XM_546192.3,GRID1,XP_546192.3,XM_003434491.1,LOC100682840,XP_003434539.1,LOC100682914,XR_134637.1,XM_859725.2,XM_859741.2,WAPAL,XP_864834.2,XP_864818.2,LOC100684468,XP_853735.2,OPN4,XM_848642.2,XM_859776.2,LDB3,XM_859925.2,XP_865018.1,XP_864869.1,XP_864889.2,XM_859796.2,NM_001145150.1,BMPR1A,NP_001138622.1,XM_546195.3,MMRN2,XP_546195.3,XP_853773.2,SNCG,XM_848680.2,XM_003434492.1,LOC1…	GeneID:100682765,GeneID:489075,GeneID:100682840,GeneID:100682914,GeneID:612854,GeneID:100684468,GeneID:611027,GeneID:479269,GeneID:489077,GeneID:489078,GeneID:611053,GeneID:100683409,GeneID:100684847,GeneID:100683609,GeneID:489080,GeneID:489081,GeneID:489082,GeneID:479270,GeneID:611121,GeneID:489083,GeneID:489084,GeneID:611149,GeneID:611168,GeneID:489086,GeneID:611208,GeneID:100684047,GeneID:1006…
4	39615209	40837466	1222257	93	UIMC1,XM_848945.2,XP_854038.2,XM_546212.3,HK3,XP_546212.3,XM_860766.2,UNC5A,XP_865859.1,XM_860797.2,TSPAN17,XP_865890.1,XP_546215.3,EIF4E1B,XM_546215.3,XM_847475.2,SNCB,XP_852568.1,XP_546216.3,GPRIN1,XM_546216.3,XP_536422.3,CDHR2,XM_536422.3,XP_546217.2,RNF44,XM_546217.2,XM_546218.3,FAF2,XP_546218.2,XM_546220.3,XM_861022.2,CLTB,XP_546220.2,XP_866115.1,XM_536423.3,HIGD2A,XP_536423.1,XM_536424.3,NO…	GeneID:611298,GeneID:489096,GeneID:489097,GeneID:489098,GeneID:489099,GeneID:479279,GeneID:489100,GeneID:479280,GeneID:489101,GeneID:489102,GeneID:489104,GeneID:479281,GeneID:479282,GeneID:489105,GeneID:612877,GeneID:489106,GeneID:100686657,GeneID:480781,GeneID:489107,GeneID:100686949,GeneID:100687026,GeneID:403812,GeneID:489109,GeneID:489110,GeneID:100686978
4	43059440	45091397	2031957	132	SH3PXD2B,XM_546237.3,XP_546237.3,XM_546238.3,UBTD2,XP_546238.2,XM_536430.3,EFCAB9,XP_536430.1,XP_546239.2,STK10,XM_546239.3,XM_861534.2,XM_861445.2,XM_003434501.1,FBXW11,XP_866627.1,XP_866538.1,XP_003434549.1,LOC100687686,XM_849332.2,FGF18,XP_854425.1,XM_536432.3,XM_861662.2,LOC479292,XP_536432.2,XP_866755.1,XM_861646.2,XP_866739.1,XM_546241.3,TLX3,XP_546241.3,XM_536433.3,RANBP17,XP_536433.2,LOC1…	GeneID:489119,GeneID:489120,GeneID:479290,GeneID:489121,GeneID:479291,GeneID:100687686,GeneID:611641,GeneID:479292,GeneID:489123,GeneID:479293,GeneID:100682737,GeneID:100682813,GeneID:489124,GeneID:489125,GeneID:403983,GeneID:489126,GeneID:100683143,GeneID:489127,GeneID:489128
4	60918725	62939610	2020885	155	XM_536461.3,FAT2,XP_536461.2,XP_546291.3,SLC36A1,XM_546291.3,XP_546292.2,SLC36A2,XM_546292.2,XP_546293.2,SLC36A3,XM_546293.2,XM_536462.3,GM2A,XP_536462.1,XM_546294.3,CCDC69,XP_546294.3,LOC100684519,XM_848361.2,ANXA6,XP_853454.1,XM_546296.3,TNIP1,XP_546296.3,NM_001164454.1,GPX3,NP_001157926.1,LOC489180,XP_003434523.1,LOC100684596,XM_003434475.1,XP_003434573.1,LOC100684301,XM_003434525.1,XM_848442.…	GeneID:479323,GeneID:489173,GeneID:489174,GeneID:489175,GeneID:479324,GeneID:489176,GeneID:100684519,GeneID:479325,GeneID:489178,GeneID:489179,GeneID:489180,GeneID:100684596,GeneID:100684301,GeneID:479326,GeneID:489184,GeneID:610340,GeneID:479327,GeneID:489185,GeneID:403690,GeneID:479328,GeneID:479329,GeneID:403592,GeneID:489186,GeneID:612941,GeneID:489187,GeneID:612256,GeneID:442985,GeneID:48918…
4	62990221	64018797	1028576	72	LOC100686243,XP_546315.3,SH3TC2,XM_546315.3,NM_001003234.1,ADRB2,NP_001003234.1,XP_868719.2,LOC612325,XM_863626.2,XM_546316.3,XM_003434529.1,XM_003434531.1,XM_003434530.1,HTR4,XP_546316.2,XP_003434578.1,XP_003434579.1,XP_003434577.1,XM_546317.3,XM_862695.2,XM_862709.2,FBXO38,XP_546317.2,XP_867802.1,XP_867788.1,XP_003434524.1,LOC100685551,XM_003434476.1,XM_003434532.1,LOC100686763,XP_003434580.1,X…	GeneID:100686243,GeneID:489197,GeneID:403910,GeneID:612325,GeneID:489198,GeneID:489199,GeneID:100685551,GeneID:100686763,GeneID:100686833,GeneID:489200,GeneID:489201,GeneID:100685720
4	64574694	65814839	1240145	82	ARL15,XM_546322.3,XP_546322.3,XM_536474.3,NDUFS4,XP_536474.1,XM_536475.3,FST,XP_536475.3,LOC612377,LOC489206,LOC100687546,XM_536476.3,MOCS2,XP_536476.1,XP_546326.3,ITGA2,XM_546326.3,XM_003434536.1,LOC100687687,XP_003434584.1,XP_546328.2,ITGA1,XM_546328.2,XM_536477.3,PELO,XP_536477.3	GeneID:489204,GeneID:479335,GeneID:479336,GeneID:612377,GeneID:489206,GeneID:100687546,GeneID:479337,GeneID:489208,GeneID:100687687,GeneID:489210,GeneID:479338
4	65903327	69330008	3426681	237	LOC489211,LOC100687852,XM_848628.2,ISL1,XP_853721.2,XP_003434585.1,LOC100687998,XM_003434537.1,XM_848673.2,PARP8,XM_003434538.1,XM_862802.2,XP_003434586.1,XP_853766.2,XP_867895.2,LOC100686998,XR_134635.1,XP_536479.3,LOC479340,XM_536479.3,LOC100687164,XP_855255.1,HCN1,XM_850162.1,LOC100688385,LOC100687240,XP_536480.3,MRPS30,XM_536480.3,LOC100687311,XP_855276.2,FGF10,XM_850183.2,LOC612456	GeneID:489211,GeneID:100687852,GeneID:612954,GeneID:100687998,GeneID:479339,GeneID:100686998,GeneID:479340,GeneID:100687164,GeneID:612434,GeneID:100688385,GeneID:100687240,GeneID:479341,GeneID:100687311,GeneID:612454,GeneID:612456
4	69391765	74338423	4946658	390	LOC100687570,XM_536481.3,NNT,XP_536481.3,XP_867953.2,PAIP1,XM_862860.2,XP_855288.1,LOC612464,XM_850195.2,XM_003434539.1,LOC100688808,XP_003434587.1,NP_001005257.1,CCL28,NM_001005257.1,XM_536483.3,HMGCS1,XP_536483.3,XP_546336.2,LOC489218,XM_546336.2,XM_862902.2,ZNF131,XP_867995.1,LOC100687791,NM_001115118.1,SEPP1,NP_001108590.1,XP_003434526.1,LOC100687996,XM_003434478.1,NM_001003123.1,GHR,NP_00100…	GeneID:100687570,GeneID:479342,GeneID:479343,GeneID:612464,GeneID:100688808,GeneID:448795,GeneID:479344,GeneID:489218,GeneID:479345,GeneID:100687791,GeneID:479346,GeneID:100687996,GeneID:403721,GeneID:100682711,GeneID:100682792,GeneID:489220,GeneID:612488,GeneID:479347,GeneID:612494,GeneID:100688229,GeneID:100688412,GeneID:479348,GeneID:479349,GeneID:489221,GeneID:100688481,GeneID:612507,GeneID:4…
4	74412674	76982494	2569820	201	WDR70,XM_546343.3,LOC100687922,XP_546343.3,XM_536500.3,NUP155,XP_536500.3,XP_536501.3,LOC479361,XM_536501.3,XM_546344.3,NIPBL,XP_546344.2,NM_001003136.1,SLC1A3,NP_001003136.1,XM_546345.3,XM_003434457.1,RANBP3L,XP_546345.2,XP_003434505.1,XP_855394.2,NADKD1,XM_850301.2,XM_546346.3,SKP2,XP_003434506.1,XP_546346.3,XM_003434458.1,XM_546347.3,LMBRD2,XP_546347.3,LOC100682949,XM_546348.3,UGT3A2,XP_546348…	GeneID:489225,GeneID:100687922,GeneID:479360,GeneID:479361,GeneID:489226,GeneID:403748,GeneID:489227,GeneID:612569,GeneID:489228,GeneID:489229,GeneID:100682949,GeneID:489230,GeneID:489231,GeneID:100688673,GeneID:489233,GeneID:489234,GeneID:100688904,GeneID:612582,GeneID:489235,GeneID:479363,GeneID:612589,GeneID:479364,GeneID:479365,GeneID:479366,GeneID:479367,GeneID:479368
4	77066351	78584061	1517710	107	XP_546355.2,RXFP3,XM_546355.2,XP_536508.3,ADAMTS12,XM_536508.3,XM_536509.3,TARS,XP_536509.3,LOC100683429,LOC100683506,XP_855442.2,NPR3,XM_850349.2,XM_536425.3,LOC479283,XP_536425.3,LOC100683819,XP_868220.2,ZFR,XM_863127.2,XP_855452.1,MTMR12,XM_850359.1,XP_546359.2,GOLPH3,XM_546359.3,XP_536512.3,PDZD2,XM_536512.3	GeneID:489237,GeneID:479369,GeneID:479370,GeneID:100683429,GeneID:100683506,GeneID:612616,GeneID:479283,GeneID:100683819,GeneID:489239,GeneID:612625,GeneID:489241,GeneID:479373
4	78651879	80145513	1493634	116	PDZD2,XM_536512.3,XP_536512.3,LOC489242,XP_855465.2,LOC612640,XM_850372.2,XP_536514.3,XP_854135.2,DROSHA,XM_536514.3,XM_849042.2,XP_536515.3,CDH6,XM_536515.3,XM_850379.2,LOC612647,XP_855472.1,LOC100684327	GeneID:479373,GeneID:489242,GeneID:612640,GeneID:479375,GeneID:479376,GeneID:612647,GeneID:100684327
4	81201481	82605187	1403706	112	LOC100684549,LOC100684623,LOC100684693,XM_546363.3,CDH9,XP_546363.2,LOC100684764	GeneID:100684549,GeneID:100684623,GeneID:100684693,GeneID:489245,GeneID:100684764
4	82671151	84813223	2142072	157	LOC100684848,XM_003434460.1,LOC100684275,XP_003434508.1,LOC100685000,LOC100685079,LOC100685159,LOC100685240,LOC100685312,XP_003434529.1,LOC100685398,XM_003434481.1,XP_854194.1,CDH10,XM_849101.2,LOC100685552,LOC100685641,LOC479379	GeneID:100684848,GeneID:100684275,GeneID:100685000,GeneID:100685079,GeneID:100685159,GeneID:100685240,GeneID:100685312,GeneID:100685398,GeneID:489248,GeneID:100685552,GeneID:100685641,GeneID:479379
4	85667483	87730577	2063094	176	XM_546371.3,XM_003434461.1,CDH12,XP_546371.2,XP_003434509.1,XM_536284.3,LOC479138,XP_536284.2,LOC100686680	GeneID:489253,GeneID:479138,GeneID:100686680
4	87831380	91040617	3209237	268	CDH18,XM_546374.3,XP_546374.2,LOC100686920,XP_003434531.1,LOC100687087,XM_003434483.1,XP_546376.3,LOC489258,XM_546376.3,XM_863690.2,BASP1,XP_868783.1,XP_546379.3,MYO10,XM_546379.3,XP_536520.3,LOC479382,XM_536520.3,XM_863237.2,ZNF622,XP_868330.1,XP_536522.2,MARCH11,XM_536522.3,XP_546380.3,FBXL7,XM_546380.3,XP_003434534.1,LOC100688076,XM_003434486.1	GeneID:489256,GeneID:100686920,GeneID:100687087,GeneID:489258,GeneID:612722,GeneID:489261,GeneID:479382,GeneID:479383,GeneID:479384,GeneID:489262,GeneID:100688076
5	3110350	8633038	5522688	406	XM_003434590.1,LOC100687391,XP_003434638.1,NP_001026804.1,B3GAT1,NM_001031634.1,XM_843133.2,GLB1L2,XP_848226.1,XP_546385.3,GLB1L3,XM_546385.3,XP_849131.2,LOC607396,XM_844038.2,LOC100683000,LOC479385,XM_536524.3,ACAD8,XP_536524.3,XP_546386.2,THYN1,XM_546386.3,XM_844113.2,VPS26B,XP_849206.2,XP_546388.3,NCAPD3,XM_546388.3,XM_546389.3,JAM3,XP_546389.3,XP_546390.3,IGSF9B,XM_546390.3,XM_536525.3,SPATA1…	GeneID:100687391,GeneID:489265,GeneID:606786,GeneID:489267,GeneID:607396,GeneID:100683000,GeneID:479385,GeneID:479386,GeneID:489268,GeneID:607442,GeneID:489270,GeneID:489271,GeneID:489272,GeneID:479387,GeneID:100686219,GeneID:489274,GeneID:479391,GeneID:489275,GeneID:100684302,GeneID:100689150,GeneID:489277,GeneID:489278,GeneID:479393,GeneID:489279,GeneID:489280,GeneID:479394,GeneID:609212,GeneID…
5	8718248	12902613	4184365	314	XP_546402.2,KCNJ5,XM_546402.3,XP_546403.3,KCNJ1,XM_546403.3,XM_546404.3,FLI1,XP_546404.2,TRNAK-CUU,XM_546405.3,ETS1,XP_546405.2,XP_003434642.1,XM_003434594.1,LOC100685029,LOC100685113,XM_546407.3,KIRREL3,XP_546407.3,XP_848941.2,ST3GAL4,XM_843848.2,XM_846807.2,DCPS,XP_851900.2,XM_846817.2,TIRAP,XP_851910.2,XM_546410.3,FOXRED1,XP_546410.2,XP_546411.3,SRPR,XM_546411.3,XM_546412.3,LOC489294,XP_546412…	GeneID:489284,GeneID:489285,GeneID:489286,GeneID:100689150,GeneID:489287,GeneID:100685029,GeneID:100685113,GeneID:489289,GeneID:607094,GeneID:609536,GeneID:609544,GeneID:489292,GeneID:489293,GeneID:489294,GeneID:489295,GeneID:489296,GeneID:479396,GeneID:609650,GeneID:479397,GeneID:100685920,GeneID:100685997,GeneID:100684161,GeneID:100686078,GeneID:609703,GeneID:100684520,GeneID:607249,GeneID:6097…
5	14287747	18062682	3774935	275	LOC489353,XM_546471.3,XP_546471.3,XM_536543.3,HSPA8,XP_536543.1,XP_546472.2,BSX,XM_546472.2,XM_536544.3,LOC479407,XP_536544.2,XP_852857.2,CRTAM,XM_847764.2,XM_546473.3,UBASH3B,XP_546473.2,LOC100684228,LOC100684303,LOC100682870,XM_536545.3,SORL1,XP_536545.2,XP_853004.1,SC5DL,XM_847911.2,XM_003434566.1,LOC100684521,XP_003434614.1,XP_546475.2,TECTA,XM_546475.3,XM_546476.3,TBCEL,XP_546476.3,XP_853030…	GeneID:489353,GeneID:479406,GeneID:489354,GeneID:479407,GeneID:610296,GeneID:489355,GeneID:100684228,GeneID:100684303,GeneID:100682870,GeneID:479408,GeneID:610411,GeneID:100684521,GeneID:489357,GeneID:489358,GeneID:610429,GeneID:100683114,GeneID:479409,GeneID:489360,GeneID:610476,GeneID:489361,GeneID:489362,GeneID:489363,GeneID:489365,GeneID:608188,GeneID:489366,GeneID:610562,GeneID:489367,GeneID…
5	21996131	23116213	1120082	89	XM_546514.3,NNMT,XP_546514.2,XM_546515.3,INMT,XP_546515.3,XM_845250.2,ZBTB16,XP_850343.1,NM_001048119.1,HTR3A,NP_001041584.1,XP_853967.1,HTR3B,XM_848874.1,XM_546518.3,USP28,XP_546518.3,XP_546519.1,LOC489401,XM_546519.1,XP_536569.3,ZW10,XM_536569.3,XP_853980.2,TMPRSS5,XM_848887.2,NP_001003110.1,DRD2,NM_001003110.1,XP_546521.2,ANKK1,XM_546521.2,XM_536570.3,TTC12,XP_536570.3,NM_001010950.1,NCAM1,NP_…	GeneID:489396,GeneID:489397,GeneID:489398,GeneID:489399,GeneID:611236,GeneID:489400,GeneID:489401,GeneID:479433,GeneID:611247,GeneID:403701,GeneID:489403,GeneID:479434,GeneID:479435
5	25011744	29652990	4641246	325	XP_854212.2,ARHGAP20,XM_849119.2,LOC100686869,XP_003434609.1,LOC100686950,XM_003434561.1,XM_003434586.1,LOC100685769,XP_003434634.1,XM_536581.3,RDX,XP_536581.2,XP_546534.3,ZC3H12C,XM_546534.3,XM_003434587.1,LOC100685944,XP_003434635.1,LOC100687195,LOC100687265,XP_854275.1,LOC611508,XM_849182.1,LOC100687345,LOC100687428,XM_536583.3,DDX10,XP_536583.2,XP_546536.3,EXPH5,XM_546536.3,XP_546537.2,KDELC2…	GeneID:611451,GeneID:100686869,GeneID:100686950,GeneID:100685769,GeneID:479446,GeneID:489416,GeneID:100685944,GeneID:100687195,GeneID:100687265,GeneID:611508,GeneID:100687345,GeneID:100687428,GeneID:479448,GeneID:489418,GeneID:489419,GeneID:611544,GeneID:479450,GeneID:611548,GeneID:489420,GeneID:489421,GeneID:489422,GeneID:100686658,GeneID:100686584,GeneID:611576,GeneID:100686736,GeneID:479452,Ge…
5	29765922	44764263	14998341	1111	NP_001003125.1,CASP4,NM_001003125.1,NP_001070704.1,CASP12,NM_001077236.1,XP_536594.2,LOC479459,XM_536594.3,LOC100687870,XP_536595.3,PDGFD,XM_536595.3,XM_849430.2,DDI1,XP_854523.2,XM_846073.2,LOC479461,XP_851166.2,LOC479462,XR_134642.1,XP_544984.2,DCUN1D5,XM_544984.3,XP_536598.2,MMP13,XM_536598.2,XP_854594.2,MMP12,XM_849501.2,NM_001002967.1,MMP3,NP_001002967.1,XM_546546.3,XP_546546.3,LOC100688451,…	GeneID:403724,GeneID:479458,GeneID:479459,GeneID:100687870,GeneID:479460,GeneID:611726,GeneID:479461,GeneID:479462,GeneID:487862,GeneID:403763,GeneID:611789,GeneID:403445,GeneID:489428,GeneID:100688451,GeneID:489429,GeneID:489430,GeneID:611829,GeneID:489432,GeneID:611863,GeneID:479464,GeneID:100688988,GeneID:489433,GeneID:479465,GeneID:100688601,GeneID:611894,GeneID:489434,GeneID:611905,GeneID:10…
5	57374914	61033753	3658839	235	TTC22,XM_848069.2,XP_853162.2,XP_546694.3,PARS2,XM_546694.3,XP_853176.1,TTC4,XM_848083.1,XM_848088.2,LOC610563,XP_853181.2,NM_001167659.1,LOC489575,NP_001161131.1,XP_546696.2,ACOT11,XM_546696.2,XM_848109.2,SSBP3,XP_853202.1,XM_546697.3,MRPL37,XP_546697.2,XP_853222.1,LOC610595,XM_848129.1,XP_546699.3,LOC489579,XM_546699.3,XM_848147.2,LOC610613,XP_853240.1,XM_536700.3,TMEM59,XP_536700.3,XP_853245.2…	GeneID:610541,GeneID:489574,GeneID:610555,GeneID:610563,GeneID:489575,GeneID:489576,GeneID:610575,GeneID:489577,GeneID:610595,GeneID:489579,GeneID:610613,GeneID:479561,GeneID:610617,GeneID:489580,GeneID:100683945,GeneID:490658,GeneID:403635,GeneID:489581,GeneID:100684187,GeneID:100687112,GeneID:489582,GeneID:610652,GeneID:489584,GeneID:479562,GeneID:479563,GeneID:489585,GeneID:100505395,GeneID:10…
5	64405086	65327351	922265	57	LOC612806,XM_003434679.1,XP_003434727.1,NM_001003197.2,SCAMPER,NP_001003197.2,XP_850317.2,PER3,XM_845224.2,XP_850336.1,TNFRSF9,XM_845243.1,XM_536733.3,PARK7,XM_853938.2,XP_536733.1,XP_859031.1,XM_546756.3,ERRFI1,XP_546756.1,XM_003434689.1,LOC100688309,XP_003434737.1,XP_546757.3,SLC45A1,XM_546757.3,XM_536734.3,RERE,XP_536734.2,XP_546758.3,LOC489638,XM_546758.3,LOC100683538,XM_536735.3,ENO1,XP_5367…	GeneID:612806,GeneID:403847,GeneID:608256,GeneID:608274,GeneID:479595,GeneID:489636,GeneID:100688309,GeneID:489637,GeneID:479596,GeneID:489638,GeneID:100683538,GeneID:479597
5	66289020	74502446	8213426	607	UBE4B,XM_844731.2,XP_849824.2,XM_536743.3,KIF1B,XP_536743.3,LOC100682766,XM_003434691.1,LOC100682843,XP_003434739.1,XP_546767.3,LOC489647,XM_546767.3,XM_845755.2,GAS8,XP_850848.1,XP_546769.2,DBNDD1,XM_546769.2,LOC100683117,XP_003434740.1,LOC100683197,XM_003434692.1,XP_546771.3,DEF8,XM_546771.3,NP_001014304.1,MC1R,NM_001014282.1,XM_844823.2,TCF25,XP_849916.2,XP_536746.3,SPIRE2,XM_536746.3,XP_85091…	GeneID:479603,GeneID:479605,GeneID:100682766,GeneID:100682843,GeneID:489647,GeneID:608663,GeneID:489649,GeneID:100683117,GeneID:100683197,GeneID:489651,GeneID:489652,GeneID:608053,GeneID:479609,GeneID:608713,GeneID:100684376,GeneID:489653,GeneID:608726,GeneID:608743,GeneID:489655,GeneID:100683411,GeneID:489656,GeneID:479611,GeneID:608773,GeneID:479612,GeneID:489657,GeneID:489658,GeneID:608796,Gen…
5	74911480	79584926	4673446	338	XM_003434722.1,LOC100686709,XP_003434770.1,LOC100683866,XP_852623.2,WWOX,XM_847530.2,XP_852648.2,CLEC3A,XM_847555.2,XM_847568.2,VAT1L,XP_852661.2,XM_546823.3,NUDT7,XP_546823.3,XP_546824.3,ADAMTS18,XM_546824.3,XP_546825.3,MON1B,XM_546825.3,XP_536775.2,CNTNAP4,XM_536775.2,LOC490392,XM_536776.3,TERF2IP,XP_536776.2,XM_856440.2,KARS,XM_536777.3,XP_536777.2,XP_861533.1,XM_003434723.1,LOC100687266,XP_00…	GeneID:100686709,GeneID:100683866,GeneID:610120,GeneID:610142,GeneID:610152,GeneID:489703,GeneID:489704,GeneID:489705,GeneID:479642,GeneID:490392,GeneID:479643,GeneID:479644,GeneID:100687266,GeneID:489706,GeneID:479646,GeneID:479647,GeneID:489707,GeneID:612858,GeneID:403675,GeneID:479648,GeneID:610373,GeneID:479649,GeneID:479650,GeneID:100687945,GeneID:610390,GeneID:100687514,GeneID:479653,GeneID…
5	79675876	91173383	11497507	778	VAC14,XM_546837.3,XP_546837.2,TRNAG-GCC,XM_003434706.1,HYDIN,XP_003434754.1,XP_546838.2,FTSJD1,XM_546838.3,LOC100688203,XP_853213.2,CALB2,XM_848120.2,XM_536794.3,LOC479662,XP_536794.3,XP_546840.2,ZNF23,XM_546840.3,XP_546841.3,ZNF19,XM_546841.3,LOC100683282,LOC100688554,XM_546842.3,CHST4,XP_546842.3,XM_536796.3,TAT,XP_536796.2,XP_546843.2,MARVELD3,XM_546843.2,XP_546844.3,PHLPP2,XM_546844.3,XM_8574…	GeneID:489717,GeneID:100689167,GeneID:100683062,GeneID:489718,GeneID:100688203,GeneID:610586,GeneID:479662,GeneID:489720,GeneID:489721,GeneID:100683282,GeneID:100688554,GeneID:489722,GeneID:479665,GeneID:489723,GeneID:489724,GeneID:479666,GeneID:489725,GeneID:489726,GeneID:479667,GeneID:489727,GeneID:610755,GeneID:100688906,GeneID:479668,GeneID:612963,GeneID:479669,GeneID:479670,GeneID:100684277,…
6	3048830	13825899	10777069	784	XM_843250.2,LOC606818,XP_848343.2,XM_003434737.1,LOC100688077,XP_003434785.1,XM_536828.3,GBAS,XP_536828.1,XP_003434789.1,XM_003434741.1,XM_843195.2,PSPH,XP_848288.1,XR_134654.1,LOC606787,XP_536829.3,SUMF2,XM_536829.3,XM_546902.3,PHKG1,XP_546902.3,XM_536830.3,CHCHD2,XP_536830.2,XM_843357.2,LOC606880,XP_848450.1,LOC100688452,XP_848485.1,VKORC1L1,XM_843392.2,XP_534382.2,LOC606844,XM_534382.3,NM_0010…	GeneID:606818,GeneID:100688077,GeneID:479700,GeneID:489783,GeneID:606787,GeneID:479701,GeneID:489784,GeneID:479702,GeneID:606880,GeneID:100688452,GeneID:606915,GeneID:606844,GeneID:403831,GeneID:100688742,GeneID:100688526,GeneID:479704,GeneID:100688602,GeneID:479705,GeneID:489788,GeneID:606996,GeneID:479706,GeneID:479707,GeneID:607017,GeneID:479708,GeneID:607123,GeneID:489790,GeneID:479709,GeneID…
6	13908168	16976104	3067936	216	LOC100687709,XP_536876.3,BAIAP2L1,XM_536876.3,XM_846053.2,BRI3,XP_851146.1,XP_546986.3,TECPR1,XM_546986.3,XP_546987.1,BHLHA15,XM_546987.1,XP_851196.2,LMTK2,XM_846103.2,XM_535387.3,LOC478212,XP_535387.2,XP_546988.3,OCM2,XM_546988.3,XM_536878.3,LOC479750,XP_536878.2,XM_846164.2,RSPH10B,XP_851257.1,XM_536879.3,PMS2,XP_536879.3,XM_536880.3,AIMP2,XP_536880.2,NP_001155185.1,EIF2AK1,NM_001161713.1,LOC10…	GeneID:100687709,GeneID:479748,GeneID:608902,GeneID:489868,GeneID:489869,GeneID:608946,GeneID:478212,GeneID:489870,GeneID:479750,GeneID:608989,GeneID:479751,GeneID:479752,GeneID:100302056,GeneID:100688078,GeneID:479754,GeneID:609100,GeneID:100688310,GeneID:100683001,GeneID:479755,GeneID:403955,GeneID:479756,GeneID:612839,GeneID:609131,GeneID:479757,GeneID:489873,GeneID:489874,GeneID:489875,GeneID…
6	17110138	26410743	9300605	710	XP_547005.2,CARD11,XM_547005.2,XM_536893.3,LOC479765,XM_003434759.1,XP_536893.1,XP_003434807.1,XP_547006.3,AMZ1,XM_547006.3,XM_846876.2,LOC609589,XP_851969.1,XP_547007.3,IQCE,XM_547007.3,XP_547008.3,TTYH3,XM_547008.3,XP_547009.3,LOC489891,XM_547009.3,XP_547010.2,GRIFIN,XM_547010.3,XP_852023.1,CHST12,XM_846930.1,XP_547011.3,LOC489893,XM_547011.3,XM_536894.3,EIF3B,XP_536894.2,XP_536895.2,SNX8,XM_53…	GeneID:489887,GeneID:479765,GeneID:489888,GeneID:609589,GeneID:489889,GeneID:489890,GeneID:489891,GeneID:489892,GeneID:609635,GeneID:489893,GeneID:479766,GeneID:479767,GeneID:489894,GeneID:100684914,GeneID:609673,GeneID:608920,GeneID:489895,GeneID:479769,GeneID:489896,GeneID:100685400,GeneID:100685475,GeneID:489898,GeneID:100685554,GeneID:491604,GeneID:480809,GeneID:480808,GeneID:491603,GeneID:60…
6	30390799	36763836	6373037	493	XP_547112.3,NOMO2,XM_547112.3,XP_547113.3,ABCC6,XM_547113.3,NM_001002971.1,ABCC1,NP_001002971.1,XM_003434848.1,LOC100684094,XP_003434896.1,XM_857198.2,XM_857838.2,MYH11,XP_862291.1,XP_003434897.1,XP_862931.2,XP_862581.2,XM_003434849.1,XM_857488.2,XM_003434850.1,LOC100684378,XP_003434898.1,XM_857910.2,LOC479837,XP_863003.2,XP_851805.1,LOC609455,XM_846712.2,XP_003434854.1,LOC100684093,XM_003434806.…	GeneID:489992,GeneID:489993,GeneID:403453,GeneID:100684094,GeneID:479836,GeneID:100684378,GeneID:479837,GeneID:609455,GeneID:100684093,GeneID:489996,GeneID:609485,GeneID:479838,GeneID:489997,GeneID:489998,GeneID:479839,GeneID:100689136,GeneID:489999,GeneID:100685031,GeneID:479842,GeneID:609717,GeneID:100685191,GeneID:100685272,GeneID:479844,GeneID:100685427,GeneID:479845,GeneID:100684674,GeneID:4…
6	36834609	46113969	9279360	603	XM_846368.2,XM_858657.2,XM_003434859.1,XM_003434860.1,XM_858682.2,RBFOX1,XP_863750.1,XP_851461.1,XP_003434907.1,XP_003434908.1,XP_863775.1,LOC100686080,XP_536983.3,LOC479858,XM_536983.3,XP_852896.2,LOC610325,XM_847803.2,XM_846393.2,ALG1,XP_851486.1,XP_852908.2,LOC490018,XM_847815.2,XM_547139.3,NAGPA,XP_547139.2,XP_547140.2,SEC14L5,XM_547140.2,XP_547141.3,PPL,XM_547141.3,XM_547142.3,UBN1,XP_547142…	GeneID:609116,GeneID:100686080,GeneID:479858,GeneID:610325,GeneID:490017,GeneID:490018,GeneID:490019,GeneID:490020,GeneID:490021,GeneID:490022,GeneID:479860,GeneID:479861,GeneID:100688231,GeneID:490023,GeneID:610396,GeneID:490024,GeneID:479862,GeneID:479863,GeneID:610415,GeneID:100687113,GeneID:490025,GeneID:479864,GeneID:490026,GeneID:479865,GeneID:100688709,GeneID:444856,GeneID:490028,GeneID:49…
6	47070408	48171288	1100880	89	XP_547253.3,NTNG1,XM_547253.3,XP_547254.2,PRMT6,XM_547254.2,LOC100685315	GeneID:490132,GeneID:490133,GeneID:100685315
6	51121317	53131323	2010006	163	LOC100686272,XM_547258.3,OLFM3,XP_547258.2,XP_547259.2,S1PR1,XM_547259.3,LOC100686365,XM_849821.2,DPH5,XP_854914.2,XM_537050.3,SLC30A7,XP_537050.3,XM_537051.3,EXTL2,XP_537051.1,NM_001003298.1,VCAM1,NP_001003298.1,XP_003434881.1,LOC100686636,XM_003434833.1,XP_003434830.1,XM_003434782.1,CDC14A,XM_847904.2,XP_852997.2,XP_537053.2,LOC479927,XM_537053.3,XM_537054.3,RTCD1,XP_537054.2,XM_537055.3,DBT,XP…	GeneID:100686272,GeneID:490137,GeneID:490138,GeneID:100686365,GeneID:612092,GeneID:479924,GeneID:479925,GeneID:403982,GeneID:100686636,GeneID:479926,GeneID:479927,GeneID:479928,GeneID:479929,GeneID:490141,GeneID:479930,GeneID:490142,GeneID:490143,GeneID:442991,GeneID:479931
6	53292047	54746916	1454869	109	PALMD,XM_537059.3,XP_537059.2,LOC100687197,XM_003434783.1,LOC100684119,XP_003434831.1,TRNAA-UGC,LOC490146,LOC100687430,LOC100687516,XP_537060.3,LOC479934,XM_537060.3,XM_547269.3,SNX7,XP_547269.3,LOC100687662,LOC100687737,LOC100687826	GeneID:479933,GeneID:100687197,GeneID:100684119,GeneID:100689139,GeneID:490146,GeneID:100687430,GeneID:100687516,GeneID:479934,GeneID:490148,GeneID:100687662,GeneID:100687737,GeneID:100687826
6	56056909	59356441	3299532	248	LOC100687974,XM_003434834.1,LOC100688053,XP_003434882.1,XM_863615.2,LOC612226,XP_868708.1,XP_547271.3,RWDD3,XM_547271.3,XM_547272.3,TMEM56,XP_547272.2,XP_003434833.1,LOC100684795,XM_003434785.1,XP_855071.2,ALG14,XM_849978.2,LOC100684868,XM_537063.3,CNN3,XP_537063.3,XP_547273.3,SLC44A3,XM_547273.3,XM_003434786.1,LOC100685030,XP_003434834.1,LOC100688414,NM_001024640.1,F3,NP_001019811.1,XM_537064.3,…	GeneID:100687974,GeneID:100688053,GeneID:612226,GeneID:490150,GeneID:490151,GeneID:100684795,GeneID:612241,GeneID:100684868,GeneID:479937,GeneID:490152,GeneID:100685030,GeneID:100688414,GeneID:490153,GeneID:479939,GeneID:100688555,GeneID:100688631,GeneID:479940,GeneID:100688708,GeneID:444852,GeneID:612283,GeneID:490154,GeneID:100688834,GeneID:100689162,GeneID:479941,GeneID:479942,GeneID:100688907…
6	59974394	62080186	2105792	162	EPHX4,XM_547281.3,XP_547281.3,LOC100683339,XM_861955.2,BRDT,XP_867048.1,XP_868732.1,LOC612378,XM_863639.2,XP_547284.3,TGFBR3,XM_547284.3,XM_003434790.1,XM_537080.3,CDC7,XP_003434838.1,XP_537080.3,XP_537081.3,HFM1,XM_537081.3,LOC100683562,XM_848131.2,XM_861999.2,ZNF644,XM_861989.2,XP_853224.1,XP_867092.1,XP_867082.1,XP_853271.2,BARHL2,XM_848178.2,LOC100683705,LOC100687220,XM_850139.2,ZNF326,XP_855…	GeneID:490160,GeneID:100683339,GeneID:479954,GeneID:612378,GeneID:490163,GeneID:479955,GeneID:479956,GeneID:100683562,GeneID:479957,GeneID:611092,GeneID:100683705,GeneID:100687220,GeneID:612406,GeneID:490167,GeneID:100683836,GeneID:490168,GeneID:100683918
6	66632100	67918720	1286620	93	LOC100683726,XM_537099.3,XM_862424.2,XM_862450.2,XM_862431.2,PRKACB,XP_537099.1,XP_867524.1,XP_867543.1,XP_867517.1,LOC100685426,LOC100684020,XM_862490.2,TTLL7,XP_867583.2,XM_003434796.1,LOC100684163,XP_003434844.1,XM_003434797.1,LOC100684229,XP_003434845.1	GeneID:100683726,GeneID:479975,GeneID:100685426,GeneID:100684020,GeneID:479976,GeneID:100684163,GeneID:100684229
6	71022423	73568134	2545711	198	LOC100686081,XM_850370.2,LOC612637,XP_855463.1,LOC552892,LOC100686311,XP_547319.3,IFI44,XM_547319.3,XM_537104.3,IFI44L,XP_537104.3,NP_001041562.1,PTGFR,NM_001048097.1,LOC100686530,XP_547321.1,GIPC2,XM_547321.1,LOC100684524,XM_862584.2,DNAJB4,XP_867677.2,XM_862716.2,FUBP1,XP_867809.2,XM_003434799.1,XM_547323.3,NEXN,XP_003434847.1,XP_547323.3,XM_537107.3,LOC479983,XP_537107.3,XM_848652.2,LOC611368,…	GeneID:100686081,GeneID:612637,GeneID:552892,GeneID:100686311,GeneID:490198,GeneID:479980,GeneID:479981,GeneID:100686530,GeneID:490200,GeneID:100684524,GeneID:479982,GeneID:490201,GeneID:490202,GeneID:479983,GeneID:611368,GeneID:479984,GeneID:490203,GeneID:490204,GeneID:479985,GeneID:613015,GeneID:490205
6	74487114	76337419	1850305	130	LOC100687711,LOC100687792,XM_537110.3,TYW3,XP_537110.1,XM_848704.2,XM_862830.2,LOC611431,XP_867923.1,XP_853797.1,XP_537111.3,LOC479987,XM_537111.3,NM_001204812.1,TNNI3K,NP_001191741.1,NP_001191739.1,FPGT,NM_001204810.1,XP_537114.3,LRRIQ3,XM_537114.3	GeneID:100687711,GeneID:100687792,GeneID:479986,GeneID:611431,GeneID:479987,GeneID:100533996,GeneID:100533995,GeneID:479990
6	76649065	77673404	1024339	82	XP_855525.2,XM_850432.2,NEGR1,XM_003434800.1,XP_003434848.1	GeneID:612706
6	78085058	79501672	1416614	107	XM_537115.3,CTH,XP_537115.2,XM_003434802.1,XM_547336.3,ANKRD13C,XP_003434850.1,XP_547336.3,XM_547337.3,SRSF11,XP_547337.3,XP_547338.3,LRRC40,XM_547338.3,XM_547339.3,LRRC7,XP_547339.3,LOC100688654,LOC100686126	GeneID:479991,GeneID:490215,GeneID:490216,GeneID:490217,GeneID:490218,GeneID:100688654,GeneID:100686126
7	10739926	10895288	155362	14	LOC490271,LOC100687572	GeneID:490271,GeneID:100687572
7	11311369	14463958	3152589	238	NP_001005756.1,HSD11B1,NM_001005756.1,XP_537137.3,TRAF3IP3,XM_537137.3,XP_003434999.1,LOC100687793,XM_003434951.1,XM_537138.3,IRF6,XP_537138.3,XP_547394.3,LOC490274,XM_547394.3,XM_847083.2,LOC609753,XP_852176.1,XP_852193.2,SYT14,XM_847100.2,XM_547396.3,SERTAD4,XP_547396.2,XP_003435000.1,XP_003435001.1,XP_537140.3,HHAT,XM_537140.3,XM_003434952.1,XM_003434953.1,LOC100688350,XP_848926.2,KCNH1,XM_843…	GeneID:449023,GeneID:480014,GeneID:100687793,GeneID:480015,GeneID:490274,GeneID:609753,GeneID:480016,GeneID:490276,GeneID:480017,GeneID:100688350,GeneID:490277,GeneID:100688416,GeneID:100685193,GeneID:480018,GeneID:480019,GeneID:609870,GeneID:100286799,GeneID:100688605,GeneID:480021,GeneID:100685428,GeneID:609933,GeneID:490278,GeneID:490279,GeneID:607906,GeneID:490280,GeneID:612794,GeneID:480022,…
7	14533047	17168681	2635634	193	LOC610143,LOC100683707,LOC100686161,XP_858135.1,PROX1,XM_853042.2,XM_003434965.1,LOC100683838,XP_003435013.1,XP_537149.3,SMYD2,XM_537149.3,XM_844143.2,PTPN14,XP_849236.1,XR_134677.1,LOC480027,LOC100684069,XM_844185.2,KCNK2,XP_849278.1,XM_547415.3,XP_547415.2,XP_003435014.1,XM_003434966.1,LOC100686313,LOC100684306,XM_853360.2,SUMO3,XP_858453.2,XM_847786.2,TOR1AIP2,XP_852879.2,XM_003434967.1,LOC100…	GeneID:610143,GeneID:100683707,GeneID:100686161,GeneID:490291,GeneID:100683838,GeneID:480026,GeneID:490293,GeneID:480027,GeneID:100684069,GeneID:490295,GeneID:100686313,GeneID:100684306,GeneID:490297,GeneID:610310,GeneID:100684444,GeneID:610317,GeneID:610333,GeneID:480028,GeneID:490299,GeneID:490300,GeneID:480029,GeneID:490301
7	17251797	22618993	5367196	417	XPR1,NM_001197160.1,NP_001184089.1,XP_853011.2,LOC610416,XM_847918.2,XM_547423.3,STX6,XP_547423.3,LOC100684821,LOC100686784,XP_003434981.1,LOC100686872,XM_003434933.1,LOC100684890,XP_003435017.1,XP_003435018.1,XP_547425.3,CACNA1E,XM_003434969.1,XM_003434970.1,XM_547425.3,XP_547426.1,ZNF648,XM_547426.1,LOC100686952,NP_001002965.1,GLUL,NM_001002965.1,XP_003434982.1,LOC100687029,XM_003434934.1,XP_00…	GeneID:490301,GeneID:610416,GeneID:490303,GeneID:100684821,GeneID:100686784,GeneID:100686872,GeneID:100684890,GeneID:490305,GeneID:490306,GeneID:100686952,GeneID:403443,GeneID:100687029,GeneID:100687115,GeneID:403794,GeneID:490309,GeneID:610528,GeneID:490310,GeneID:100685243,GeneID:100685316,GeneID:490311,GeneID:490313,GeneID:480032,GeneID:480033,GeneID:480034,GeneID:442939,GeneID:610576,GeneID:4…
7	29003389	33359043	4355654	303	XP_003435031.1,LOC100683869,XM_003434983.1,LOC490340,LOC100684025,XP_854009.1,FASLG,XM_848916.1,XM_537192.3,LOC480071,XP_537192.3,XM_537193.3,LOC480072,XP_537193.3,XM_537194.3,PIGC,XM_003434984.1,XM_003434985.1,XP_537194.1,XP_003435032.1,XP_003435033.1,XP_861828.1,XP_861913.2,DNM3,XM_856735.2,XM_856820.2,XP_850646.1,XP_861960.1,METTL13,XM_845553.1,XM_856867.1,XR_134676.1,LOC611305,XM_537195.3,VAM…	GeneID:100683869,GeneID:490340,GeneID:100684025,GeneID:442968,GeneID:480071,GeneID:480072,GeneID:480073,GeneID:490341,GeneID:490342,GeneID:611305,GeneID:480074,GeneID:100684720,GeneID:490344,GeneID:480075,GeneID:490345,GeneID:403604,GeneID:480076,GeneID:490346,GeneID:403603,GeneID:490347,GeneID:609105,GeneID:611381,GeneID:490349,GeneID:100685161,GeneID:490351,GeneID:100685317,GeneID:480077,GeneID…
7	33459464	37788089	4328625	322	DCAF6,XM_537208.3,XM_003434991.1,XM_857489.2,XM_857579.2,XP_537208.2,XP_862582.1,XP_862672.1,XP_003435039.1,XM_537209.3,BRP44,XP_537209.1,XP_537210.2,ADCY10,XM_537210.3,XM_537211.3,MPZL1,XP_537211.3,TRNAP-AGG,TRNAP-CGG,XM_537212.3,RCSD1,XP_537212.3,XM_003434992.1,LOC100686738,XP_003435040.1,XP_854348.2,LOC611571,XM_849255.2,XM_857607.2,XM_857793.2,XM_003434993.1,XM_003434994.1,POU2F1,XP_862886.1,…	GeneID:480085,GeneID:480086,GeneID:480087,GeneID:480088,GeneID:100689129,GeneID:100689132,GeneID:480089,GeneID:100686738,GeneID:611571,GeneID:490360,GeneID:490361,GeneID:611598,GeneID:490363,GeneID:490364,GeneID:480090,GeneID:490366,GeneID:490367,GeneID:490368,GeneID:100687600,GeneID:480092,GeneID:480093,GeneID:480094,GeneID:100684626,GeneID:490370,GeneID:490371,GeneID:611659,GeneID:490372,GeneID…
7	37913528	44870525	6956997	472	XM_547497.3,ZNF238,XP_547497.2,XM_003434999.1,XP_003435047.1,XM_537219.3,LOC480097,XP_537219.1,XM_537220.3,ADSS,XP_537220.2,XP_854559.2,LOC611754,XM_849466.2,XP_851189.2,PPPDE1,XM_846096.2,XP_537221.1,LOC480099,XM_537221.3,XM_537222.3,HNRNPU,XP_537222.3,XP_854587.1,EFCAB2,XM_849494.2,XP_547500.3,KIF26B,XM_547500.3,TRNAK-CUU,XM_537223.3,SMYD3,XP_537223.3,XM_537224.3,TFB2M,XP_537224.2,LOC100688932,…	GeneID:490376,GeneID:480097,GeneID:480098,GeneID:611754,GeneID:490377,GeneID:480099,GeneID:480100,GeneID:611783,GeneID:490379,GeneID:100689150,GeneID:480101,GeneID:480102,GeneID:100688932,GeneID:611848,GeneID:480105,GeneID:480106,GeneID:480107,GeneID:480108,GeneID:490382,GeneID:490383,GeneID:611878,GeneID:490385,GeneID:611881,GeneID:480109,GeneID:611888,GeneID:480110,GeneID:100685721,GeneID:48011…
7	44956927	48471630	3514703	251	GON4L,XM_547544.2,XP_547544.2,XM_547545.3,MSTO1,XP_547545.3,XM_537250.3,XM_003434888.1,XM_003434889.1,DAP3,XP_537250.1,XP_003434937.1,XP_003434936.1,XM_537251.3,ASH1L,XP_537251.2,XM_547546.3,RUSC1,XP_547546.3,XM_537252.3,XM_003434890.1,FDPS,XP_537252.2,XP_003434938.1,XP_547547.2,PKLR,XM_547547.2,XP_547548.2,HCN3,XM_547548.3,XM_547549.3,CLK2,XP_547549.3,XM_846855.2,SCAMP3,XP_851948.1,XP_864802.1,X…	GeneID:490422,GeneID:490423,GeneID:480127,GeneID:480128,GeneID:490424,GeneID:480129,GeneID:490425,GeneID:490426,GeneID:490427,GeneID:610337,GeneID:490428,GeneID:612206,GeneID:480130,GeneID:610359,GeneID:448784,GeneID:490429,GeneID:480131,GeneID:490430,GeneID:480132,GeneID:490431,GeneID:490432,GeneID:490433,GeneID:490434,GeneID:490435,GeneID:490436,GeneID:490437,GeneID:100687198,GeneID:490438,Gene…
7	48535553	49868644	1333091	97	SLC14A2,XM_547593.3,XP_547594.2,SETBP1,XM_547594.2,LOC100683509	GeneID:490471,GeneID:490472,GeneID:100683509
7	49954838	51592082	1637244	129	LOC100685211,XM_547596.3,SYT4,XP_547596.2,XP_547597.3,LOC490475,XM_547597.3	GeneID:100685211,GeneID:490474,GeneID:490475
7	51733726	53018487	1284761	87	XM_003434910.1,PIK3C3,XM_547599.3,XP_003434958.1,XP_547599.3,XP_003434993.1,LOC100683727,XM_003434945.1,LOC100683803,XP_003434994.1,LOC100683868,XM_003434946.1	GeneID:490477,GeneID:100683727,GeneID:100683803,GeneID:100683868
7	58541485	60865762	2324277	164	LOC100687267,XP_547613.2,XP_003434965.1,XM_861716.2,XM_003434917.1,XM_547613.3,NOL4,XP_866809.2,LOC100687547,XP_853069.2,ASXL3,XM_847976.2,XP_855385.2,LOC490493,XM_850292.2,LOC100684820,XM_850298.2,KLHL14,XP_855391.2,TRNAK-CUU,LOC100684889,XM_547618.3,LOC490496,XP_547618.3,XP_547619.3,MEP1B,XM_547619.3,XM_537288.3,RNF138,XP_537288.3,XP_547620.3,RNF125,XM_547620.3,XM_537289.3,TRAPPC8,XM_003434918.…	GeneID:100687267,GeneID:490491,GeneID:100687547,GeneID:490492,GeneID:490493,GeneID:100684820,GeneID:490494,GeneID:100689150,GeneID:100684889,GeneID:490496,GeneID:490497,GeneID:480165,GeneID:490498,GeneID:480166,GeneID:490499
7	60914616	62117853	1203237	100	XM_537290.3,XM_003434920.1,TTR,XP_537290.1,XP_003434968.1,XP_547622.3,DSG2,XM_547622.3,NM_001002983.1,DSG3,NP_001002983.1,XP_855418.2,DSG4,XM_850325.2,NM_001002939.1,DSG1,NP_001002939.1,XP_003434969.1,XP_547623.3,XM_003434921.1,DSC1,XM_547623.3,XM_861837.2,DSC2,XP_866930.1,XP_003434996.1,LOC100685374,XM_003434948.1,LOC100685526,LOC100685615	GeneID:480167,GeneID:490500,GeneID:403470,GeneID:612592,GeneID:403401,GeneID:490501,GeneID:403860,GeneID:100685374,GeneID:100685526,GeneID:100685615
7	62250206	63272855	1022649	75	LOC100685690,LOC490504,LOC490505,XM_850343.2,NACA2,XP_855436.1,LOC612611	GeneID:100685690,GeneID:490504,GeneID:490505,GeneID:613013,GeneID:612611
7	65976893	67093623	1116730	88	XM_547633.3,ZNF521,XM_003434926.1,XP_547633.2,XP_003434974.1,LOC100686335,XP_003435057.1,XP_547634.2,HRH4,XM_547634.2,XM_003435009.1,XP_547635.3,IMPACT,XM_547635.3,LOC100688789,XM_537881.3,OSBPL1A,XP_537881.2	GeneID:490511,GeneID:100686335,GeneID:490512,GeneID:490513,GeneID:100688789,GeneID:480761
7	69492637	70682186	1189549	81	XP_547645.3,ESCO1,XM_547645.3,LOC490524,LOC100683043,LOC100683122,LOC100684798,LOC100683201,XM_537305.3,ROCK1,XP_537305.3,LOC490527,XM_537306.3,USP14,XM_003435018.1,XM_850987.2,XP_537306.2,XP_003435066.1,XP_856080.2,XP_547651.2,THOC1,XM_547651.3,XP_849057.2,COLEC12,XM_843964.2,LOC100683341,XM_547653.3,CETN1,XP_547653.1,NM_001003135.2,CLUL1,NP_001003135.2,XM_844070.2,LOC607417,XP_849163.2,XM_84353…	GeneID:490523,GeneID:490524,GeneID:100683043,GeneID:100683122,GeneID:100684798,GeneID:100683201,GeneID:480181,GeneID:490527,GeneID:480182,GeneID:490529,GeneID:607342,GeneID:100683341,GeneID:490531,GeneID:403747,GeneID:607417,GeneID:480185,GeneID:403917
7	79040337	81091244	2050907	171	XM_537333.2,APCDD1,XP_537333.2,XM_845734.2,NAPG,XP_850827.1,XP_547676.3,PIEZO2,XM_547676.3,LOC100686314,XP_003435059.1,LOC100686444,XM_003435011.1,LOC100686532,XM_844867.2,GNAL,XP_849960.1,XM_003435012.1,LOC100686812,XP_003435060.1,XM_547678.3,XM_855269.2,MPPE1,XP_547678.2,XP_860362.1,XP_851029.2,IMPA2,XM_845936.2,LOC100687030,XP_547681.3,CIDEA,XM_547681.3,XM_855340.2,TUBB6,XP_860433.2,XM_547682.…	GeneID:480209,GeneID:608647,GeneID:490554,GeneID:100686314,GeneID:100686444,GeneID:100686532,GeneID:607658,GeneID:100686812,GeneID:490556,GeneID:608801,GeneID:100687030,GeneID:490559,GeneID:480213,GeneID:490560,GeneID:100686563,GeneID:490561,GeneID:490562
8	4868783	6212826	1344043	97	XM_537356.3,GOLGA5,XP_537356.2,LOC607527,XM_547713.3,ITPK1,XP_547713.2,LOC480235,-,LOC491376,LOC607568,LOC100683976,LOC100685948,XP_547717.3,LOC490595,XM_547717.3,LOC100686173,LOC491543,LOC607674,XP_003435120.1,LOC100684770,XM_003435072.1,LOC100686659,LOC490594,LOC607750,XP_849889.2,LOC607937,XM_844796.2,LOC100684823,LOC607335,LOC100685214,XM_537361.3,DAD1,XM_003435083.1,XP_537361.2,XP_003435131.…	GeneID:480233,GeneID:607527,GeneID:490591,GeneID:480235,GeneID:491376,GeneID:607568,GeneID:100683976,GeneID:100685948,GeneID:490595,GeneID:100686173,GeneID:491543,GeneID:607674,GeneID:100684770,GeneID:100686659,GeneID:490594,GeneID:607750,GeneID:607937,GeneID:100684823,GeneID:607335,GeneID:100685214,GeneID:480238,GeneID:607421,GeneID:490601,GeneID:480239,GeneID:490602,GeneID:480240,GeneID:403823,…
8	11886243	15140167	3253924	222	LOC480278,LOC100688099,XM_846293.2,PRKD1,XP_851386.2,XP_537402.1,LOC609132,XM_537402.3,XM_547761.3,G2E3,XP_547761.3,XM_537403.3,SCFD1,XM_003435116.1,XP_537403.3,XP_003435164.1,XM_547762.3,COCH,XP_547762.3,XM_537404.3,STRN3,XP_537404.3,XM_856027.2,AP4S1,XM_845182.2,XP_850275.1,XP_861120.1,LOC100685432,XM_845208.2,HECTD1,XP_850301.2,LOC100685585,XP_861210.2,HEATR5A,XM_856117.2,XP_003435165.1,LOC100…	GeneID:480278,GeneID:100688099,GeneID:609091,GeneID:609132,GeneID:490639,GeneID:480281,GeneID:490640,GeneID:480282,GeneID:480283,GeneID:100685432,GeneID:480284,GeneID:100685585,GeneID:480285,GeneID:100685743,GeneID:609308,GeneID:100688257,GeneID:609340,GeneID:100688389,GeneID:100685924,GeneID:490642,GeneID:100686085,GeneID:490644,GeneID:100688457
8	15276196	22620938	7344742	480	NPAS3,XM_003435077.1,XP_003435125.1,XM_537408.3,EGLN3,XP_537408.3,LOC100688528,LOC100688607,XM_845337.2,EAPP,XP_850430.1,XP_851839.1,LOC609486,XM_846746.2,TRNAY-GUA,XM_547770.3,SNX6,XP_547770.3,LOC100688746,XM_547771.3,CFL2,XP_547771.2,XM_537409.3,BAZ1A,XP_537409.2,XM_845497.2,LOC608513,XP_850590.1,NM_001003272.1,SRP54,NP_001003272.1,XM_003435119.1,LOC100686710,XP_003435167.1,XM_537411.3,PPP2R3C,…	GeneID:100688457,GeneID:480286,GeneID:100688528,GeneID:100688607,GeneID:490647,GeneID:609486,GeneID:100689142,GeneID:490648,GeneID:100688746,GeneID:490649,GeneID:480287,GeneID:608513,GeneID:403953,GeneID:100686710,GeneID:480289,GeneID:490650,GeneID:100686876,GeneID:480290,GeneID:480291,GeneID:100688811,GeneID:490652,GeneID:612841,GeneID:100687270,GeneID:100687348,GeneID:480292,GeneID:100688958,Ge…
8	31072592	31072592	0	1
8	31530941	47091811	15560870	1049	PTGER2,NM_001003170.1,NP_001003170.1,XP_537446.3,TXNDC16,XM_537446.3,XP_853511.2,GPR137C,XM_848418.2,XM_547813.2,ERO1L,XP_547813.2,LOC100685558,XP_535701.2,PSMC6,XM_535701.3,XP_547814.3,STYX,XM_547814.3,XM_537448.3,XM_003435133.1,GNPNAT1,XP_537448.1,XP_003435181.1,LOC100686337,XM_547815.3,FERMT2,XP_547815.3,LOC100685949,LOC100686500,XM_537449.3,XM_858973.2,XM_003435134.1,DDHD1,XP_537449.2,XP_8640…	GeneID:403797,GeneID:480323,GeneID:612969,GeneID:490691,GeneID:100685558,GeneID:478522,GeneID:490692,GeneID:480325,GeneID:100686337,GeneID:490693,GeneID:100685949,GeneID:100686500,GeneID:480326,GeneID:100686587,GeneID:100686192,GeneID:490695,GeneID:100686366,GeneID:100686446,GeneID:610920,GeneID:609346,GeneID:609358,GeneID:610927,GeneID:480328,GeneID:490700,GeneID:100687035,GeneID:609393,GeneID:4…
8	47246559	49419413	2172854	143	LOC611727,XM_849431.2,XP_854524.2,XM_537500.3,ADAM21,XP_537500.3,LOC100683316,XM_547885.3,MED6,XP_547885.2,XP_547886.3,LOC490764,XM_547886.3,XM_547887.3,MAP3K9,XP_547887.3,XM_003435039.1,LOC100684379,XP_003435087.1,XP_537501.3,PCNX,XM_537501.3,XP_537502.2,SIPA1L1,XM_537502.3,XM_003435042.1,XM_537503.3,RGS6,XM_003435040.1,XM_003435041.1,XP_003435090.1,XP_003435089.1,XP_003435088.1,XP_537503.3,XP_0…	GeneID:611727,GeneID:480377,GeneID:100683316,GeneID:490763,GeneID:490764,GeneID:490765,GeneID:100684379,GeneID:480378,GeneID:480379,GeneID:480380,GeneID:100684739,GeneID:611798,GeneID:490767,GeneID:490768
8	49524280	50365571	841291	49	NM_001002943.1,PSEN1,NP_001002943.1,LOC610330,XP_547891.3,PAPLN,XM_547891.3,XM_537504.3,XM_862761.2,XM_862776.2,XM_862796.2,XM_862810.2,XM_003435046.1,NUMB,XP_537504.2,XP_867889.1,XP_867869.1,XP_867903.1,XP_867854.1,XP_003435094.1,XM_537505.3,HEATR4,XP_537505.3,XP_547892.2,ACOT2,XM_547892.2,XP_547893.2,ACOT4,XM_547893.2,XP_003435095.1,XP_547894.3,LOC490772,XM_003435047.1,XM_547894.3,XM_848712.2,D…	GeneID:403408,GeneID:610330,GeneID:490769,GeneID:480381,GeneID:480382,GeneID:490770,GeneID:490771,GeneID:490772,GeneID:610370,GeneID:490774,GeneID:490775,GeneID:480383,GeneID:610407,GeneID:610399,GeneID:490776,GeneID:490777,GeneID:490778,GeneID:480384,GeneID:611882,GeneID:490779,GeneID:611889
8	54843666	55463394	619728	38	XM_003435056.1,NRXN3,XM_547934.3,XM_003435055.1,XP_003435104.1,XP_003435103.1,XP_547934.3,XP_003435102.1,XP_868325.2,XM_003435054.1,XM_863232.2	GeneID:490812
8	55640975	56639551	998576	57	NM_001122645.1,DIO2,NP_001116117.1,XP_547936.3,CEP128,XM_547936.3,NM_001003285.1,TSHR,NP_001003285.1,XP_854907.2,GTF2A1,XM_849814.2,XP_547937.3,LOC490815,XM_547937.3	GeneID:490813,GeneID:490814,GeneID:403968,GeneID:613006,GeneID:490815
8	57840150	58759487	919337	54	LOC100684026,LOC100687602	GeneID:100684026,GeneID:100687602
8	59704757	60439382	734625	56	LOC490819,LOC610821,XP_003435105.1,FLRT2,XM_003435057.1	GeneID:490819,GeneID:610821,GeneID:490820
8	60494701	61991210	1496509	107
8	62307250	63688675	1381425	80	NM_001003238.1,GALC,NP_001003238.1,XP_003435106.1,LOC610833,XM_003435058.1,XP_547943.1,GPR65,XM_547943.1,XM_547944.3,KCNK10,XP_547944.3,LOC100688280,XP_855052.2,LOC612223,XM_849959.2,XM_537532.3,SPATA7,XP_537532.3,XP_547945.2,PTPN21,XM_547945.2,XM_849256.2,ZC3H14,XP_854349.2,XM_863293.2,XP_868386.1,XP_868412.1,EML5,XM_863319.2,XM_863333.2,XM_863340.2,XM_863341.2,TTC8,XP_868433.1,XP_868426.1,XP_86…	GeneID:403916,GeneID:610833,GeneID:490821,GeneID:490822,GeneID:100688280,GeneID:612223,GeneID:480411,GeneID:490823,GeneID:480412,GeneID:490824,GeneID:480413,GeneID:610880,GeneID:100684973
8	65150970	66397432	1246462	80	LOC100688992,XM_003435096.1,XP_003435144.1,XP_537539.3,CCDC88C,XM_537539.3,XM_849330.2,SMEK1,XP_854423.1,XP_003435145.1,LOC100682745,XM_003435097.1,XM_003435060.1,LOC100685617,XP_003435108.1,XM_863623.2,LOC612321,XP_868716.1,XM_537540.3,UBR7,XP_537540.2,XM_547956.3,BTBD7,XP_547956.1,LOC612347,XP_854468.1,PRIMA1,XM_849375.2,XP_855178.2,LOC612352,XM_850085.2,XM_849378.2,ASB2,XP_854471.1,XP_00343514…	GeneID:100688992,GeneID:480418,GeneID:612974,GeneID:100682745,GeneID:100685617,GeneID:612321,GeneID:480419,GeneID:490834,GeneID:612347,GeneID:610948,GeneID:612352,GeneID:490836,GeneID:480420,GeneID:480421,GeneID:100683146,GeneID:490837,GeneID:490838
8	66961040	73115960	6154920	449	XM_863433.2,DICER1,XP_868526.2,XP_537548.3,CLMN,XM_537548.3,XP_547965.3,LOC490843,XM_547965.3,XP_868739.2,GLRX5,XM_863646.2,XP_855242.1,TCL1B,XM_850149.1,XP_855245.2,TCL1A,XM_850152.2,LOC100686899,NM_001003095.1,BDKRB2,NP_001003095.1,NP_001014306.1,BDKRB1,NM_001014284.1,XM_537549.3,ATG2B,XP_537549.3,XM_863437.2,LOC611079,XP_868530.1,XP_537550.2,AK7,XM_537550.3,XP_537551.3,PAPOLA,XM_537551.3,XP_54…	GeneID:480426,GeneID:480427,GeneID:490843,GeneID:612417,GeneID:612418,GeneID:612421,GeneID:100686899,GeneID:403658,GeneID:490847,GeneID:480428,GeneID:611079,GeneID:480429,GeneID:480430,GeneID:490848,GeneID:100687289,GeneID:100684446,GeneID:100687369,GeneID:612476,GeneID:490852,GeneID:612481,GeneID:612483,GeneID:612500,GeneID:480432,GeneID:490853,GeneID:480433,GeneID:490854,GeneID:611171,GeneID:49…
9	8296622	11016676	2720054	142	SUMO2,XM_854241.2,XM_854311.2,XP_859334.1,XP_859404.1,NM_001099943.1,HN1,NP_001093413.1,XP_540428.3,NT5C,XM_540428.3,XP_540427.3,SLC16A5,XM_540427.3,XM_854454.2,ARMC7,XP_859547.1,TRNAK-CUU,XP_540426.2,LOC483307,XM_540426.3,XM_846951.2,KCTD2,XP_852044.2,TRNAR-CCU,XM_533118.3,LOC475911,XP_533118.2,XP_540425.2,XP_003435213.1,CDR2L,XM_540425.2,XM_003435165.1,XP_540424.3,LOC483305,XM_540424.3,XP_54042…	GeneID:474963,GeneID:450237,GeneID:483309,GeneID:483308,GeneID:608659,GeneID:100689150,GeneID:483307,GeneID:609652,GeneID:100689163,GeneID:475911,GeneID:483306,GeneID:483305,GeneID:483304,GeneID:483303,GeneID:609705,GeneID:609709,GeneID:475910,GeneID:483302,GeneID:483301,GeneID:483300,GeneID:483299,GeneID:483298,GeneID:483297,GeneID:100686403,GeneID:100686473,GeneID:100685890,GeneID:100686564,Gen…
9	11328994	16273030	4944036	303	LOC475905,XM_549469.3,XP_549469.1,NP_001002978.1,SOX9,NM_001002978.1,XP_003435238.1,LOC100684585,XM_003435190.1,XP_003435239.1,LOC100684656,XM_003435191.1,XR_134696.1,LOC100684722,LOC100684801,LOC610334,NM_001003162.1,ITGB3,NP_001003162.1,XM_537609.3,MYL4,XP_537609.1,XM_548047.3,CDC27,XP_548047.2,XM_003435188.1,LOC480489,XP_860264.1,XP_003435236.1,XM_855171.2,NM_001110801.1,MAPT,NP_001104271.1,XM…	GeneID:475905,GeneID:403464,GeneID:100684585,GeneID:100684656,GeneID:100684722,GeneID:100684801,GeneID:610334,GeneID:403788,GeneID:480490,GeneID:490924,GeneID:480489,GeneID:480488,GeneID:490923,GeneID:610380,GeneID:480487,GeneID:490921,GeneID:609107,GeneID:490919,GeneID:610436,GeneID:480492,GeneID:480491,GeneID:491436,GeneID:490925,GeneID:490917,GeneID:100687743,GeneID:100688130,GeneID:100688281,…
9	16388439	17453208	1064769	70	HELZ,XM_857278.2,XP_862371.2,XM_848458.2,CACNG1,XP_853551.1,XM_537582.3,CACNG4,XP_537582.3,XM_548027.3,CACNG5,XP_548027.2,XM_548026.3,PRKCA,XP_548026.3,NM_001003265.2,APOH,NP_001003265.1,XP_537580.3,CEP112,XM_537580.3	GeneID:490907,GeneID:610892,GeneID:480463,GeneID:490905,GeneID:490904,GeneID:403945,GeneID:480462
9	17544044	19749596	2205552	171	CEP112,XM_537580.3,XP_537580.3,XM_548025.3,AXIN2,XM_003435186.1,XP_548025.2,XP_003435234.1,XP_548024.3,RGS9,XM_548024.3,XP_548023.3,GNA13,XM_548023.3,XM_537579.3,AMZ2,XP_537579.2,XP_548022.2,SLC16A6,XM_548022.2,NP_001041563.1,ARSG,NM_001048098.1,XP_548021.3,WIPI1,XM_548021.3,XM_537577.3,PRKAR1A,XP_537577.2,XM_537576.3,LOC480458,XP_537576.2,XM_848595.2,LOC610995,XP_853688.2,XM_548020.3,XM_00343518…	GeneID:480462,GeneID:490903,GeneID:490902,GeneID:490901,GeneID:480461,GeneID:490900,GeneID:480460,GeneID:490899,GeneID:480459,GeneID:480458,GeneID:610995,GeneID:490898,GeneID:611016,GeneID:480456,GeneID:100687518,GeneID:480455,GeneID:100684380,GeneID:480454,GeneID:611045,GeneID:403717
9	21539215	23662144	2122929	134	XP_548049.2,MAP3K14,XM_548049.3,XP_003435262.1,LOC100688372,XM_003435214.1,XP_848282.2,LOC606785,XM_843189.2,XP_548050.3,FMNL1,XM_548050.3,XP_848305.2,HEXIM2,XM_843212.2,XM_003435210.1,HEXIM1,XP_003435258.1,XM_548051.3,ACBD4,XP_548051.2,XP_548052.3,PLCD3,XM_548052.3,XM_537613.3,NMT1,XP_537613.2,XP_548053.2,DCAKD,XM_548053.2,XP_548054.3,C1QL1,XM_548054.3,XP_548055.3,KIF18B,XM_548055.3,XP_848378.1,…	GeneID:490926,GeneID:100688372,GeneID:606785,GeneID:490927,GeneID:606799,GeneID:606811,GeneID:490928,GeneID:490929,GeneID:480494,GeneID:490930,GeneID:490931,GeneID:490932,GeneID:480495,GeneID:490934,GeneID:490935,GeneID:480496,GeneID:490936,GeneID:606958,GeneID:480497,GeneID:480498,GeneID:480499,GeneID:490937,GeneID:480500,GeneID:403789,GeneID:612752,GeneID:480501,GeneID:490938,GeneID:480502,Gene…
9	24634142	25650033	1015891	65	XP_548109.3,KRT38,XM_548109.3,XP_548110.2,XM_548110.2,XP_849770.2,LOC607848,XM_844677.2,XP_548111.3,KRT31,XM_548111.3,XP_548112.3,KRT34,XM_548112.3,XP_849817.2,KRT33B,XM_844724.2,XP_548114.2,KRT33A,XM_548114.2,XP_003435290.1,LOC100685893,XM_003435242.1,XP_003435264.1,LOC100684772,XM_003435216.1,XP_003435265.1,LOC100684850,XM_003435217.1,XP_003435266.1,LOC100684920,XM_003435218.1,LOC100685006,LOC1…	GeneID:490986,GeneID:490987,GeneID:607848,GeneID:490988,GeneID:490989,GeneID:607876,GeneID:490991,GeneID:100685893,GeneID:100684772,GeneID:100684850,GeneID:100684920,GeneID:100685006,GeneID:100685086,GeneID:490994,GeneID:100686048,GeneID:100686193,GeneID:490996,GeneID:100685165,GeneID:100685322,GeneID:100685403,GeneID:608045,GeneID:608059,GeneID:608072,GeneID:491004,GeneID:491005,GeneID:608094,Ge…
9	29625229	31168032	1542803	123	NP_001008714.1,XYLT2,NM_001008714.1,XM_548198.3,MRPL27,XP_548198.3,XP_548199.2,XP_852400.1,EME1,XM_548199.2,XM_847307.1,XM_548200.3,LOC491080,XP_548200.3,XP_537673.3,ACSF2,XM_537673.3,XM_847311.2,CHAD,XP_852404.2,XP_851668.2,RSAD1,XM_846575.2,XP_537674.3,MYCBPAP,XM_537674.3,XP_548201.3,EPN3,XM_548201.3,XM_548202.3,SPATA20,XP_548202.2,XP_548203.2,XP_865718.1,XP_865733.1,XP_865764.1,XP_865796.1,XP_…	GeneID:493990,GeneID:491078,GeneID:491079,GeneID:491080,GeneID:480551,GeneID:609296,GeneID:609330,GeneID:480552,GeneID:491081,GeneID:491082,GeneID:491083,GeneID:491084,GeneID:491085,GeneID:100683290,GeneID:480555,GeneID:491086,GeneID:100683517,GeneID:100682717,GeneID:100683593,GeneID:480557,GeneID:100683820,GeneID:100683894,GeneID:480558,GeneID:480559,GeneID:491087,GeneID:491088,GeneID:609468,Gen…
9	31226717	32122613	895896	70	XP_003435273.1,LOC100682936,XM_003435225.1	GeneID:100682936
9	32235900	35893015	3657115	279	XP_548212.2,KIF2B,XM_548212.3,XM_861268.2,LOC609509,XP_866361.2,XP_003435275.1,LOC100683264,XM_003435227.1,XM_847759.2,TOM1L1,XP_852852.1,XM_861377.2,LOC609555,XP_866470.1,XP_548214.3,STXBP4,XM_548214.3,XP_866525.2,LOC609564,XM_861432.2,XM_537684.3,MMD,XP_537684.1,LOC100684949,LOC100685036,XM_846961.2,TMEM100,XP_852054.1,XP_537685.2,PCTP,XM_537685.3,XP_852096.1,LOC609690,XM_847003.1,XP_003435320.…	GeneID:491092,GeneID:609509,GeneID:100683264,GeneID:491093,GeneID:609555,GeneID:491094,GeneID:609564,GeneID:480562,GeneID:100684949,GeneID:100685036,GeneID:609661,GeneID:480563,GeneID:609690,GeneID:100685379,GeneID:491099,GeneID:100685623,GeneID:100685528,GeneID:100683515,GeneID:100683591,GeneID:491102,GeneID:491103,GeneID:480564,GeneID:480566,GeneID:480567,GeneID:475148,GeneID:609917,GeneID:4911…
9	43027145	44505568	1478423	111	ACCN1,XM_003435298.1,XP_548270.2,XM_548270.3,XP_003435346.1,NM_001197087.1,SPACA3,NP_001184016.1,XM_848258.2,TMEM98,XP_853351.1,LOC610729,XM_548273.3,MYO1D,XP_548273.3,XM_003435299.1,CDK5R1,XP_003435347.1,XM_537730.3,PSMD11,XP_537730.2,XM_003435300.1,XM_003435301.1,XM_537731.3,ZNF207,XP_003435349.1,XP_003435348.1,XP_537731.3,XM_848743.1,LOC480612,XP_853836.1,XP_548275.2,RHBDL3,XM_548275.2,XM_8628…	GeneID:491150,GeneID:610702,GeneID:612961,GeneID:610729,GeneID:491153,GeneID:491154,GeneID:480610,GeneID:480611,GeneID:480612,GeneID:491155,GeneID:480613,GeneID:610771,GeneID:480614,GeneID:610782,GeneID:480615,GeneID:491156,GeneID:491157,GeneID:491158,GeneID:480616,GeneID:480617
9	45613861	49750472	4136611	264	XM_863015.2,NLK,XP_868108.2,XM_848469.2,TMEM97,XP_853562.2,XM_003435305.1,XM_537740.3,LOC480620,XP_003435353.1,XP_537740.3,XM_548281.3,TNFAIP1,XP_548281.2,XM_548282.3,POLDIP2,XP_548282.1,XP_548283.2,TMEM199,XM_548283.3,XP_548284.2,SEBOX,XM_548284.2,XM_848947.2,VTN,XP_854040.1,XM_548285.3,SARM1,XP_548285.2,XM_003435306.1,SLC46A1,XP_003435354.1,XP_548286.3,XM_548286.3,XP_548287.1,XP_003435355.1,SLC…	GeneID:491160,GeneID:610900,GeneID:480620,GeneID:491161,GeneID:491162,GeneID:491163,GeneID:491164,GeneID:480621,GeneID:491165,GeneID:491166,GeneID:491167,GeneID:491168,GeneID:491169,GeneID:491170,GeneID:480622,GeneID:480623,GeneID:610931,GeneID:480625,GeneID:480626,GeneID:480627,GeneID:610597,GeneID:612952,GeneID:480628,GeneID:491171,GeneID:100688511,GeneID:610626,GeneID:100688582,GeneID:480629,G…
10	3081933	5555944	2474011	101	ITGA7,XM_003431465.1,XM_538218.3,XP_003431513.1,XP_538218.3,XP_538219.3,BLOC1S1,XM_538219.3,XM_538220.3,RDH5,XP_538220.3,XM_531624.3,CD63,XP_531624.2,XP_848358.2,LOC606826,XM_843265.2,XM_531625.3,DNAJC14,XP_531625.3,XM_850535.2,ORMDL2,XP_855628.2,XM_003431449.1,LOC100688632,XP_003431497.1,XP_848391.1,LOC606845,XM_843298.1,XM_843317.2,MMP19,XP_848410.2,LOC100686273,XM_538222.3,WIBG,XP_538222.2,XM_…	GeneID:481097,GeneID:481098,GeneID:481099,GeneID:474391,GeneID:606826,GeneID:474392,GeneID:489926,GeneID:100688632,GeneID:606845,GeneID:606853,GeneID:100686273,GeneID:481101,GeneID:474393,GeneID:481102,GeneID:606931,GeneID:474394,GeneID:481103,GeneID:481104,GeneID:474395,GeneID:100686531,GeneID:481105,GeneID:474396,GeneID:606947,GeneID:481106,GeneID:474397,GeneID:606992,GeneID:607030,GeneID:48110…
10	18825019	19360486	535467	18	XP_538290.3,CAPS2,XM_538290.3,XM_847424.2,GLIPR1L1,XP_852517.2,XP_538291.3,GLIPR1L2,XM_538291.3,LOC100684498,XM_531682.3,XP_531682.1,XR_134325.1,LOC610093,cOR6C45P,XP_538294.3,LOC481173,XM_538294.3,cOR6C12P,cOR6C56P,cOR6C32P,XP_003431488.1,LOC100684655,XM_003431440.1,XP_003431489.1,LOC100684719,XM_003431441.1,LOC100684796,LOC100684870,XP_852681.1,OR4K14,XM_847588.1,LOC100685032	GeneID:481169,GeneID:610032,GeneID:481170,GeneID:100684498,GeneID:474452,GeneID:610093,GeneID:481172,GeneID:481173,GeneID:481174,GeneID:481176,GeneID:481177,GeneID:100684655,GeneID:100684719,GeneID:100684796,GeneID:100684870,GeneID:481180,GeneID:100685032
10	27787936	36697246	8909310	670	MKL1,XM_844469.2,XP_849562.2,XP_538360.2,SGSM3,XM_538360.3,XM_854172.2,XM_531727.3,ADSL,XP_859265.1,XP_531727.3,XM_854247.2,XM_538361.3,TNRC6B,XP_859340.1,XP_538361.3,XP_003431547.1,LOC609853,XM_003431499.1,XM_531728.3,LOC474500,XP_531728.3,XM_844613.2,GRAP2,XP_849706.1,XM_531729.3,LOC474501,XP_531729.2,XM_538363.3,ENTHD1,XP_538363.3,XP_538364.3,CACNA1I,XM_538364.3,XM_531730.3,RPS19BP1,XP_531730.…	GeneID:481238,GeneID:481239,GeneID:474499,GeneID:481240,GeneID:609853,GeneID:474500,GeneID:481241,GeneID:474501,GeneID:481242,GeneID:481243,GeneID:474502,GeneID:474503,GeneID:610014,GeneID:481244,GeneID:481245,GeneID:100684822,GeneID:610027,GeneID:474504,GeneID:100683565,GeneID:442986,GeneID:100685054,GeneID:481247,GeneID:481248,GeneID:610077,GeneID:481249,GeneID:100685212,GeneID:474505,GeneID:48…
10	41945115	43628071	1682956	145	XP_538446.3,LOC481325,XM_538446.3,XP_854175.1,TMEM182,XM_849082.2,XP_003431543.1,LOC100684142,XM_003431495.1,XP_531775.3,SLC9A2,XM_531775.3,XP_003431565.1,SLC9A4,XM_003431517.1	GeneID:481325,GeneID:611413,GeneID:100684142,GeneID:474546,GeneID:100682768
10	43764481	48758362	4993881	352	IL18R1,XM_849106.2,XP_854199.2,XP_854203.2,IL1RL1,XM_849110.2,XP_854214.2,IL1RL2,XM_849121.2,XP_538449.3,IL1R1,XM_538449.3,XM_538451.3,IL1R2,XP_538451.3,XM_003431518.1,XM_003431519.1,MAP4K4,XM_538452.3,XM_003431521.1,XM_003431520.1,XP_003431568.1,XP_003431569.1,XP_003431567.1,XP_003431566.1,XP_538452.3,XP_868336.1,LOC611493,XM_863243.2,LOC100683383,LOC100683457,XR_134337.1,LOC100683612,XM_0034315…	GeneID:611438,GeneID:611442,GeneID:611453,GeneID:481328,GeneID:481330,GeneID:481331,GeneID:611493,GeneID:100683383,GeneID:100683457,GeneID:100683612,GeneID:100683539,GeneID:611525,GeneID:481333,GeneID:481334,GeneID:474551,GeneID:609530,GeneID:474552,GeneID:474553,GeneID:100684050,GeneID:474554,GeneID:611567,GeneID:474555,GeneID:481336,GeneID:611584,GeneID:481337,GeneID:474556,GeneID:474557,GeneID…
10	48824301	54897772	6073471	449	XM_846472.2,ZFP36L2,XP_851565.1,NM_001109959.1,THADA,NP_001103429.1,LOC100686765,XP_538474.3,PLEKHH2,XM_538474.3,XM_846520.2,LOC474570,XP_851613.1,XP_538475.1,ABCG5,XM_538475.2,XP_531799.3,ABCG8,XM_531799.3,XM_531800.3,LRPPRC,XP_531800.2,LOC100687001,TRNAK-CUU,XM_846590.2,XM_859220.2,PPM1B,XP_851683.1,XP_864313.1,XP_003431578.1,XM_003431530.1,NM_001003109.1,SLC3A1,NP_001003109.1,XM_859326.2,XM_85…	GeneID:609810,GeneID:100126180,GeneID:100686765,GeneID:481353,GeneID:474570,GeneID:481354,GeneID:474571,GeneID:474572,GeneID:100687001,GeneID:100689150,GeneID:474573,GeneID:403700,GeneID:474574,GeneID:474575,GeneID:100687550,GeneID:481356,GeneID:481357,GeneID:100687776,GeneID:611842,GeneID:474576,GeneID:609934,GeneID:474578,GeneID:611864,GeneID:481359,GeneID:474579,GeneID:474580,GeneID:609976,Gen…
10	54999142	56697025	1697883	121	NRXN1,XM_531818.3,XM_859844.2,XM_003431534.1,XP_864937.1,XP_531818.2,XP_003431582.1,LOC100683314	GeneID:474589,GeneID:100683314
10	56801037	58301281	1500244	112	LOC100688606,LOC100688677,XP_003431583.1,LOC474591,XM_003431535.1,LOC100688745,NP_001191984.1,ASB3,NM_001205055.1,XM_849742.2,CHAC2,XP_854835.2,XM_531822.3,XM_859968.2,XM_003431536.1,ERLEC1,XP_531822.2,XP_865061.1,XP_003431584.1,LOC100688810,XP_003431548.1,LOC100688882,XM_003431500.1,XM_531823.3,PSME4,XP_531823.2,LOC612033,LOC100682567,LOC100683779,XR_134340.1,XM_531824.3,ACYP2,XP_531824.2	GeneID:100688606,GeneID:100688677,GeneID:474591,GeneID:100688745,GeneID:474592,GeneID:612017,GeneID:474593,GeneID:100688810,GeneID:100688882,GeneID:474594,GeneID:612033,GeneID:100682567,GeneID:100683779,GeneID:474595
10	58390182	61701014	3310832	222	XP_531825.3,LOC474596,XM_531825.3,LOC100683995,XM_531827.3,SPTBN1,XP_531827.2,XP_538494.3,EML6,XM_538494.3,XM_531828.3,RTN4,XP_531828.2,LOC100684280,LOC100682794,XM_538495.3,LOC481374,XP_538495.2,XP_531829.3,RPS27A,XM_531829.3,XM_531830.3,MTIF2,XP_531830.2,XP_003431585.1,LOC100684582,XM_003431537.1,XM_847165.2,CCDC88A,XP_852258.1,TRNAE-CUC,TRNAK-CUU,XM_531832.3,CCDC104,XP_531832.1,XM_531833.3,SME…	GeneID:474596,GeneID:100683995,GeneID:403743,GeneID:481373,GeneID:474598,GeneID:100684280,GeneID:100682794,GeneID:481374,GeneID:474599,GeneID:474600,GeneID:100684582,GeneID:481375,GeneID:100689154,GeneID:100689150,GeneID:474602,GeneID:474603,GeneID:481376,GeneID:474604,GeneID:481377,GeneID:100684946,GeneID:100685033,GeneID:100683285,GeneID:100683362,GeneID:474605,GeneID:612161
10	61803966	64180437	2376471	164	XR_134341.1,LOC100685275,LOC100685318,XM_860443.2,BCL11A,XM_860462.2,XP_003431587.1,XP_865555.2,XM_003431539.1,XP_865536.1,LOC100683611,XM_847294.2,PAPOLG,XP_852387.1,XP_531836.3,REL,XM_531836.3	GeneID:100685275,GeneID:100685318,GeneID:481381,GeneID:100683611,GeneID:481382,GeneID:474606
10	67550123	72486446	4936323	401	XM_538511.3,SLC1A4,XP_538511.3,XP_003431517.1,XM_003431469.1,LOC100682874,XP_538513.3,CEP68,XM_538513.3,NM_001003153.1,RAB1A,NP_001003153.1,LOC100684916,LOC100685001,LOC481394,LOC100685082,XM_847614.2,ACTR2,XM_538516.3,XP_538516.1,XP_852707.1,XM_538517.3,SPRED2,XP_538517.2,XP_003431549.1,LOC100685244,XM_003431501.1,XM_003431470.1,LOC100683260,XP_003431518.1,XM_847651.2,MEIS1,XP_852744.1,LOC481399…	GeneID:481391,GeneID:100682874,GeneID:481393,GeneID:403774,GeneID:100684916,GeneID:100685001,GeneID:481394,GeneID:100685082,GeneID:481396,GeneID:481397,GeneID:100685244,GeneID:100683260,GeneID:474619,GeneID:481399,GeneID:474621,GeneID:100683563,GeneID:612549,GeneID:481401,GeneID:474623,GeneID:612559,GeneID:612567,GeneID:442956,GeneID:100684024,GeneID:481405,GeneID:100684167,GeneID:481406,GeneID:4…
11	3797509	9313611	5516102	246	LOC481472,XM_538592.2,LOC481471,XP_538592.2,XP_538591.1,LOC481470,XM_538591.1,XP_003431595.1,LOC100684769,XM_003431547.1,XP_538589.1,cOR2AI2,XM_538589.1,LOC100684918,LOC100687713,XM_003431548.1,LOC100685083,XP_003431596.1,LOC100687950,XP_538585.3,FLT4,XM_538585.3,XP_538584.2,CNOT6,XM_538584.3,XM_852024.2,LOC607117,XP_857117.1,LOC100685245,XM_531883.3,GFPT2,XP_531883.3,XM_003431555.1,LOC100688328,…	GeneID:481472,GeneID:481471,GeneID:481470,GeneID:100684769,GeneID:481468,GeneID:100684918,GeneID:100687713,GeneID:100685083,GeneID:100687950,GeneID:481464,GeneID:481463,GeneID:607117,GeneID:100685245,GeneID:474653,GeneID:100688328,GeneID:474652,GeneID:100688507,GeneID:481462,GeneID:474651,GeneID:481460,GeneID:607250,GeneID:481459,GeneID:481458,GeneID:607316,GeneID:481457,GeneID:403908,GeneID:4814…
11	16620400	17308924	688524	55	XM_538605.3,ZNF608,XP_538605.2	GeneID:481484
11	17398670	18413721	1015051	66	ZNF608,XM_538605.3,XP_538605.2,LOC100687927,XP_851295.1,PTMA,XM_846202.1,XM_531889.3,LOC609035,XP_531889.2,XP_849864.1,LOC607841,XM_844771.2	GeneID:481484,GeneID:100687927,GeneID:609022,GeneID:609035,GeneID:607841
11	20132853	23679953	3547100	243	XP_538611.3,SLC12A2,XM_538611.3,LOC100685348,XP_538612.2,FBN2,XM_538612.3,XP_531894.3,SLC27A6,XM_531894.3,XP_003431639.1,LOC100688371,XM_003431591.1,XR_134349.1,ADAMTS19,XM_538613.3,CHSY3,XP_538613.1,LOC100688508,LOC100688580,LOC100685666,LOC100685744,XM_531895.3,HINT1,XP_531895.2,XP_851833.2,LYRM7,XM_846740.2,XM_846751.2,CDC42SE2,XP_851844.1,XP_003431670.1,XP_003431672.1,XP_003431673.1,XP_851886…	GeneID:481490,GeneID:100685348,GeneID:481491,GeneID:474666,GeneID:100688371,GeneID:609332,GeneID:481492,GeneID:100688508,GeneID:100688580,GeneID:100685666,GeneID:100685744,GeneID:474667,GeneID:609480,GeneID:609492,GeneID:609521,GeneID:481496,GeneID:608048,GeneID:100686590,GeneID:474670,GeneID:481497,GeneID:403923,GeneID:474671,GeneID:474672,GeneID:481498,GeneID:474673,GeneID:608146
11	23768094	25209601	1441507	104	XM_538621.3,IRF1,XP_538621.2,NM_001006950.1,IL5,NP_001006951.1,XM_531901.3,RAD50,XP_531901.2,NM_001003384.1,IL13,NP_001003384.1,NM_001003159.1,IL4,NP_001003159.1,XM_855769.2,KIF3A,XM_531902.3,XM_855979.2,XP_531902.2,XP_861072.2,XP_860862.2,XP_531903.3,SEPT8,XM_531903.3,LOC100687456,XP_538623.3,SHROOM1,XM_538623.3,NP_001161485.1,GDF9,NM_001168013.1,XM_847071.2,LOC609744,XP_852164.1,XM_847079.2,LEA…	GeneID:481500,GeneID:403790,GeneID:474674,GeneID:442990,GeneID:403785,GeneID:474675,GeneID:474677,GeneID:100687456,GeneID:481502,GeneID:100313495,GeneID:609744,GeneID:609750,GeneID:474678,GeneID:474679,GeneID:474680,GeneID:100688934,GeneID:481504,GeneID:100682544,GeneID:100682619,GeneID:474681
11	25315340	26098724	783384	45	XR_134354.1,TCF7,XM_531908.3,SKP1,XP_531908.2,NP_001003063.1,PPP2CA,NM_001003063.1,XM_003431629.1,CDKL3,XP_003431677.1,XM_845519.2,XP_850612.1,XM_845564.2,UBE2B,XP_850657.1,XP_531909.2,XM_531909.3,XM_538628.3,CDKN2AIPNL,XP_538628.2,XP_850716.2,PHF15,XM_845623.2,XM_538630.3,SAR1B,XP_538630.2,XP_850736.1,SEC24A,XM_845643.2,XM_531910.3,CAMLG,XP_531910.2,XP_531911.2,DDX46,XM_531911.3,XM_003431630.1,L…	GeneID:481506,GeneID:474682,GeneID:403608,GeneID:608339,GeneID:474683,GeneID:481507,GeneID:481508,GeneID:481509,GeneID:481510,GeneID:474684,GeneID:474685,GeneID:100688747,GeneID:609963,GeneID:609970,GeneID:481512,GeneID:481513
11	26393873	27971570	1577697	95	H2AFY,XM_003431631.1,XM_538635.3,XP_003431679.1,XP_538635.3,XP_538636.2,TIFAB,XM_538636.2,XP_538637.2,NEUROG1,XM_538637.2,XM_847477.2,CXCL14,XP_852570.2,XP_538639.3,LOC481518,XM_538639.3,XP_003431641.1,LOC100682918,XM_003431593.1,XR_134355.1,FBXL21,XM_531913.3,LECT2,XP_531913.1,XP_538640.3,TGFBI,XM_538640.3,XM_538641.3,SMAD5,XP_538641.1,XP_862726.2,XM_857633.2,XM_003431632.1,XM_003431633.1,XM_538…	GeneID:481514,GeneID:481515,GeneID:481516,GeneID:610078,GeneID:481518,GeneID:100682918,GeneID:610104,GeneID:474687,GeneID:481519,GeneID:481520,GeneID:481521,GeneID:610201,GeneID:481522,GeneID:474688
11	32559501	34788633	2229132	126	LOC100684282,XP_542095.2,LOC484977,XM_542095.2,XP_531932.2,LOC474706,XM_531932.3,LOC100684499	GeneID:100684282,GeneID:484977,GeneID:474706,GeneID:100684499
11	42953569	44493914	1540345	93	XM_538677.3,MLLT3,XP_538677.2,XP_538678.2,LOC481557,XM_538678.3,XM_848993.2,PTPLAD2,XP_854086.1,NP_001129259.1,IFNB1,NM_001135787.1,XP_003431643.1,LOC100686162,XM_003431595.1,NP_001006648.1,IFNA5,NM_001006647.1,XP_003431688.1,LOC100687692,XM_003431640.1,XP_003431689.1,LOC100687778,XM_003431641.1,XP_003431690.1,LOC100687857,XM_003431642.1,XP_003431691.1,LOC100687928,XM_003431643.1,XP_003431692.1,L…	GeneID:481556,GeneID:481557,GeneID:611337,GeneID:481558,GeneID:100686162,GeneID:442934,GeneID:100687692,GeneID:100687778,GeneID:100687857,GeneID:100687928,GeneID:100688005,GeneID:100688084,GeneID:481560,GeneID:100688234,GeneID:100688162,GeneID:100685213,GeneID:611406,GeneID:100686401,GeneID:474181,GeneID:100686472,GeneID:474729,GeneID:100271861,GeneID:100686638,GeneID:100685375,GeneID:481563
11	71464784	77415697	5950913	499	COL27A1,XM_532042.3,XP_532042.3,XM_003431586.1,LOC100685620,XP_003431634.1,XM_538809.3,AKNA,XP_538809.3,XP_855414.2,DFNB31,XM_850321.2,XP_855417.2,ATP6V1G1,XM_850324.2,XP_855421.1,LOC612595,XM_850328.2,XM_532044.3,LOC474813,XP_532044.1,XP_853679.1,TNFSF15,XM_848586.1,XP_855435.1,TNFSF8,XM_850342.1,NM_001195149.1,TNC,NP_001182078.1,XP_855441.2,LOC612615,XM_850348.2,XP_538813.3,PAPPA,XM_538813.3,XM…	GeneID:474811,GeneID:100685620,GeneID:481687,GeneID:612588,GeneID:612591,GeneID:612595,GeneID:474813,GeneID:481688,GeneID:612608,GeneID:481689,GeneID:612615,GeneID:481692,GeneID:481693,GeneID:403417,GeneID:481694,GeneID:100686421,GeneID:612705,GeneID:481698,GeneID:610990,GeneID:474703,GeneID:100688884,GeneID:612709,GeneID:474816,GeneID:474817,GeneID:474818,GeneID:474819,GeneID:612719,GeneID:10068…
12	3003891	5166878	2162987	165	XM_532050.3,ENPP3,XP_532050.3,XP_003431737.1,LOC100682716,XM_003431689.1,XP_003431769.1,XP_532052.3,MED23,XM_003431721.1,XM_532052.3,XM_532053.3,ARG1,XP_532053.3,XM_003431753.1,RPP21,XP_003431801.1,XP_848298.1,XM_843205.2,XM_843231.2,GNL1,XP_848324.1,XP_855932.2,LOC481704,XM_850839.2,XP_532056.3,ABCF1,XM_532056.3,XM_843307.2,PPP1R10,XP_848400.1,XM_532057.3,MRPS18B,XP_532057.2,XM_851460.1,XM_85141…	GeneID:474820,GeneID:100682716,GeneID:474822,GeneID:474823,GeneID:474824,GeneID:474825,GeneID:481704,GeneID:474826,GeneID:481705,GeneID:474827,GeneID:477580,GeneID:474828,GeneID:481706,GeneID:100687245,GeneID:481707,GeneID:474829,GeneID:474830,GeneID:474831,GeneID:481708,GeneID:100684529,GeneID:100684602,GeneID:474832,GeneID:606988,GeneID:474833,GeneID:607024,GeneID:100684800,GeneID:100684872,Gen…
12	5419570	8884125	3464555	252	TAP2,XM_532099.3,XP_532099.3,NM_001048085.1,PSMB8,NP_001041550.1,XR_134362.1,LOC474866,NM_001048086.1,PSMB9,NP_001041551.1,LOC100687272,XM_844644.2,LOC607827,XP_849737.1,NM_001048099.1,HLA-DMA,NP_001041564.1,NM_001048087.1,BRD2,NP_001041552.1,XM_532104.3,DLA-DOA,XP_532104.3,LOC100687349,LOC100684308,XP_538855.2,XP_850829.1,XP_862378.1,COL11A2,XM_538855.2,XM_857285.1,XM_845736.1,XM_538856.3,RXRB,X…	GeneID:474864,GeneID:474865,GeneID:474866,GeneID:474867,GeneID:100687272,GeneID:607827,GeneID:481732,GeneID:474868,GeneID:474869,GeneID:100687349,GeneID:100684308,GeneID:481734,GeneID:481735,GeneID:481736,GeneID:607895,GeneID:607905,GeneID:474871,GeneID:403685,GeneID:481737,GeneID:481738,GeneID:474872,GeneID:481739,GeneID:481740,GeneID:607900,GeneID:474873,GeneID:100687576,GeneID:100687642,GeneID…
12	8949615	10783091	1833476	124	LOC474892,XM_532127.3,XP_532127.2,XM_538890.3,PI16,XP_538890.2,XM_846846.2,LOC608507,XP_851939.1,XP_538892.2,FGD2,XM_538892.3,NP_001139649.1,PIM1,NM_001146177.1,XP_003431727.1,LOC100682645,XM_003431679.1,XP_850720.1,TMEM217,XM_845627.1,XP_538894.2,TBC1D22B,XM_538894.3,XM_859637.2,FTSJD2,XP_864730.1,LOC100683924,XR_134365.1,XM_003431718.1,LOC100683999,XP_003431766.1,XM_845665.2,LOC608596,XP_850758…	GeneID:474892,GeneID:481769,GeneID:608507,GeneID:481771,GeneID:481772,GeneID:100682645,GeneID:608568,GeneID:481773,GeneID:481775,GeneID:100683924,GeneID:100683999,GeneID:608596,GeneID:474893,GeneID:481776,GeneID:481777,GeneID:474894,GeneID:474895
12	10848539	11277093	428554	40	DNAH8,XM_532130.3,XP_532130.2,XP_538899.3,GLP1R,XM_538899.3,XM_845852.2,LOC608740,XP_850945.1,XM_538901.3,KCNK5,XP_538901.2,XP_538902.2,KCNK16,XM_538902.3,XP_538903.3,KIF6,XM_538903.3	GeneID:474895,GeneID:481778,GeneID:608740,GeneID:481780,GeneID:481781,GeneID:481782
12	11337190	14754803	3417613	267	KIF6,XM_538903.3,XP_538903.3,XM_538904.3,DAAM2,XP_538904.2,XP_538905.3,MOCS1,XM_538905.3,XP_538906.3,LRFN2,XM_538906.3,XP_538907.2,UNC5CL,XM_538907.2,XP_538908.3,TSPO2,XM_538908.3,XM_538909.3,APOBEC2,XP_538909.2,XP_003431770.1,LOC100685433,XM_003431722.1,XM_846921.2,NFYA,XP_852014.1,XM_003431723.1,XP_003431771.1,XM_846097.2,LOC608939,XP_851190.2,XP_538911.3,ADCY10,XM_538911.3,XM_532133.3,TREML1,X…	GeneID:481782,GeneID:481783,GeneID:481784,GeneID:481785,GeneID:481786,GeneID:481787,GeneID:481788,GeneID:100685433,GeneID:474897,GeneID:608939,GeneID:481790,GeneID:474898,GeneID:608965,GeneID:100683513,GeneID:608975,GeneID:481791,GeneID:608994,GeneID:609023,GeneID:481793,GeneID:609042,GeneID:609046,GeneID:609052,GeneID:481794,GeneID:481795,GeneID:609079,GeneID:474899,GeneID:481796,GeneID:474900,G…
12	14817784	16330640	1512856	118	XP_851845.2,ZNF318,XM_846752.2,XP_538934.3,ABCC10,XM_538934.3,XP_538935.1,DLK2,XM_538935.1,XP_538936.1,LOC609522,XM_538936.3,XP_538937.2,XP_003431778.1,TJAP1,XM_003431730.1,XM_538937.3,XM_003431683.1,LOC100684893,XP_003431731.1,XM_538938.3,YIPF3,XP_538938.2,XM_532147.3,POLR1C,XP_532147.1,XP_852453.1,XPO5,XM_847360.2,XM_532150.3,POLH,XP_532150.2,XM_538939.3,GTPBP2,XP_538939.3,XM_532151.3,MAD2L1BP,…	GeneID:609493,GeneID:481813,GeneID:481814,GeneID:609522,GeneID:481816,GeneID:100684893,GeneID:481817,GeneID:474912,GeneID:474913,GeneID:474915,GeneID:481818,GeneID:474916,GeneID:609573,GeneID:474917,GeneID:403802,GeneID:474918,GeneID:609620,GeneID:609624,GeneID:100685136,GeneID:442966,GeneID:474919,GeneID:481819,GeneID:609647,GeneID:481820,GeneID:609664,GeneID:474920,GeneID:609683,GeneID:10068348…
12	16459404	17700527	1241123	111	SUPT3H,XM_532157.3,XP_532157.3,XR_134363.1,RUNX2,XP_538943.2,XP_866055.1,XM_860962.1,CLIC5,XM_538943.2,XP_538944.3,ENPP4,XM_538944.3,XP_538945.2,ENPP5,XM_538945.3,XP_852304.2,RCAN2,XM_847211.2,LOC609874	GeneID:474922,GeneID:474923,GeneID:481822,GeneID:481823,GeneID:481824,GeneID:609864,GeneID:609874
12	17799313	19254951	1455638	124	LOC481825,XM_538946.3,XP_538946.2,XM_847236.2,SLC25A27,XP_852329.1,XP_003431783.1,XP_532159.3,TDRD6,XM_003431735.1,XM_532159.3,NM_001003198.1,PLA2G7,NP_001003198.1,XP_003431734.1,LOC100686022,XM_003431686.1,XP_538947.3,MEP1A,XM_538947.3,XM_532160.3,GPR116,XP_532160.3,XM_532161.3,GPR110,XP_532161.2,XM_847321.2,TNFRSF21,XP_852414.1,PPIAP3,XP_532162.3,CD2AP,XM_532162.3,XP_852461.2,GPR111,XM_847368.2…	GeneID:481825,GeneID:609887,GeneID:474925,GeneID:403848,GeneID:100686022,GeneID:481826,GeneID:474926,GeneID:474927,GeneID:609964,GeneID:609977,GeneID:474928,GeneID:609995,GeneID:481827,GeneID:100686338,GeneID:481828,GeneID:481829,GeneID:474929
12	19321460	21923615	2602155	186	LOC100686422,LOC100686503,XP_852531.1,LOC610048,XM_847438.2,XP_852540.1,LOC610053,XM_847447.1,XM_003431738.1,MUT,XM_532164.3,XP_003431786.1,XP_532164.3,XP_532165.2,CENPQ,XM_532165.3,XP_852587.2,GLYATL3,XM_847494.2,XP_852606.2,LOC610105,XM_847513.2,NM_001110768.1,RHAG,NP_001104238.1,LOC100686956,XM_532166.3,CRISP2,XP_532166.1,XP_538955.3,CRISP3,XM_538955.3,XM_532167.3,PGK2,XP_532167.1,XP_852643.2,…	GeneID:100686422,GeneID:100686503,GeneID:610048,GeneID:610053,GeneID:474930,GeneID:474931,GeneID:610094,GeneID:610105,GeneID:481833,GeneID:100686956,GeneID:474932,GeneID:481834,GeneID:474933,GeneID:610137,GeneID:100685622,GeneID:100685694,GeneID:100685773,GeneID:100685925,GeneID:100685999,GeneID:100687120,GeneID:100687202,GeneID:481835,GeneID:403463
12	22436070	25301431	2865361	217	PKHD1,XM_532169.2,XP_532169.2,LOC610215,LOC100686222,NM_001165878.1,IL17A,NP_001159350.1,LOC100687519,XP_538959.1,IL17F,XM_538959.1,XP_538960.3,MCM3,XM_538960.3,XP_538961.2,PAQR8,XM_538961.2,XM_532170.3,EFHC1,XP_532170.3,XM_532171.3,TRAM2,XP_532171.2,XM_003431745.1,TMEM14A,XM_003431744.1,XM_532172.3,XP_003431792.1,XP_003431793.1,XP_532172.3,XP_538962.1,LOC481841,XM_538962.1,XM_532173.3,XM_0034317…	GeneID:474934,GeneID:610215,GeneID:100686222,GeneID:481837,GeneID:100687519,GeneID:481838,GeneID:481839,GeneID:481840,GeneID:474935,GeneID:474936,GeneID:474937,GeneID:481841,GeneID:474938,GeneID:610304,GeneID:474939,GeneID:481843,GeneID:474940,GeneID:100687174,GeneID:481844,GeneID:100687320,GeneID:610377,GeneID:100687552,GeneID:609822,GeneID:610401,GeneID:481846,GeneID:100687901,GeneID:481847,Gen…
12	25448942	25496594	47652	5
12	25579001	29285828	3706827	246	HCRTR2,NM_001002933.1,NP_001002933.1,XP_538972.3,GFRAL,XM_538972.3,XM_538973.3,HMGCLL1,XP_538973.2,XM_532179.3,BMP5,XP_532179.2,XM_532180.3,COL21A1,XP_532180.3,XP_532181.2,ADH5,XM_532181.3,XR_134367.1,LOC100688638,XP_866597.2,LOC474947,XM_861504.2,XM_861709.2,DST,XP_866802.1,XP_003431735.1,LOC100688057,XM_003431687.1,LOC100688131,LOC100688207,LOC100688282,XP_853104.1,BEND6,XM_848011.2,XP_00343180…	GeneID:399545,GeneID:481851,GeneID:481852,GeneID:474944,GeneID:474945,GeneID:474946,GeneID:100688638,GeneID:474947,GeneID:474948,GeneID:100688057,GeneID:100688131,GeneID:100688207,GeneID:100688282,GeneID:610495,GeneID:609948,GeneID:474949,GeneID:475044,GeneID:610506,GeneID:481854,GeneID:474950,GeneID:100688417,GeneID:100688485,GeneID:100683091,GeneID:610588,GeneID:481859
12	29624882	31880966	2256084	152	LOC100688711,NM_001048103.1,LGSN,NP_001041568.1,XM_538984.3,PTP4A1,XP_538984.1,XP_003431802.1,XM_003431754.1,XP_538985.2,PHF3,XM_538985.3,XP_853416.2,EYS,XM_848323.2,XP_546026.3,LOC488909,XM_546026.3,LOC100683592	GeneID:100688711,GeneID:481862,GeneID:481863,GeneID:481864,GeneID:610772,GeneID:488909,GeneID:100683592
12	31952304	35846491	3894187	258	LOC100688886,LOC100688961,LOC100683729,LOC100682646,XP_003431803.1,LOC610839,XM_003431755.1,XM_538991.3,BAI3,XM_861971.2,XP_538991.2,XP_867064.1,LOC100682798,XM_848140.2,LMBRD1,XP_853233.1,XP_538993.3,COL19A1,XM_538993.3,XP_538994.3,COL9A1,XM_538994.3	GeneID:100688886,GeneID:100688961,GeneID:100683729,GeneID:100682646,GeneID:610839,GeneID:481870,GeneID:100682798,GeneID:474955,GeneID:481872,GeneID:481873
12	35904069	37631996	1727927	101	XM_862086.2,XM_862044.2,LOC474960,XM_848166.2,XP_853259.1,XP_867179.1,XP_867137.2,XM_848461.2,LOC610894,XP_853554.1,NP_001091027.1,SMAP1,NM_001097558.1,XM_003431756.1,LOC100684310,XP_003431804.1,NP_001013437.1,B3GAT2,NM_001013419.1,LOC100683066,LOC100683148,XP_003431805.1,HNRNPCL1,XM_003431757.1,XP_538997.2,OGFRL1,XM_538997.2,LOC100683288,LOC100683366,LOC100683438,XM_538998.3,RIMS1,XM_003431759.1…	GeneID:474960,GeneID:610894,GeneID:100049004,GeneID:100684310,GeneID:481875,GeneID:100683066,GeneID:100683148,GeneID:474964,GeneID:481876,GeneID:100683288,GeneID:100683366,GeneID:100683438,GeneID:481877
12	37755263	41913633	4158370	270	LOC100683514,LOC100683590,XM_532200.3,KCNQ5,XM_003431763.1,XM_003431766.1,XP_532200.2,XP_003431812.1,XP_003431813.1,XP_003431811.1,XM_003431764.1,XM_003431765.1,XP_003431814.1,XP_867781.1,LOC610984,XM_862688.2,XP_538999.3,DPPA5,XM_538999.3,LOC100685215,XP_539000.3,LOC481879,XM_539000.3,NM_001113457.1,OOEP,NP_001106928.1,LOC100683875,XP_853740.1,DDX43,XM_848647.1,LOC100683952,XP_853746.2,LOC611033…	GeneID:100683514,GeneID:100683590,GeneID:474965,GeneID:610984,GeneID:481878,GeneID:100685215,GeneID:481879,GeneID:474966,GeneID:100683875,GeneID:611029,GeneID:100683952,GeneID:611033,GeneID:474967,GeneID:403506,GeneID:611046,GeneID:474969,GeneID:474970,GeneID:100684171,GeneID:611098,GeneID:100684233,GeneID:481881,GeneID:100685926,GeneID:611134,GeneID:474973,GeneID:481882,GeneID:100684381,GeneID:4…
12	42565597	43800905	1235308	94	LOC100685479,LOC100685559,XP_539013.3,IRAK1BP1,XM_539013.3,XM_532211.3,PHIP,XP_532211.3,XM_003431768.1,XM_003431769.1,HMGN3,XM_848958.2,XP_003431816.1,XP_854051.2,XP_003431817.1,XP_539014.1,LCA5,XM_539014.1,XP_532212.3,SH3BGRL2,XM_532212.3,LOC100686981	GeneID:100685479,GeneID:100685559,GeneID:481892,GeneID:474976,GeneID:611307,GeneID:481893,GeneID:474977,GeneID:100686981
12	43918739	46002106	2083367	147	XP_539016.2,TTK,XM_539016.3,XM_532213.3,BCKDHB,XP_532213.2,LOC100685892,LOC100686402,XM_539017.3,LOC481896,XP_539017.3,XM_539018.3,IBTK,XP_539018.2,LOC100686639,LOC100685973,XP_539020.3,TPBG,XM_539020.3,LOC100686130	GeneID:481895,GeneID:474978,GeneID:100685892,GeneID:100686402,GeneID:481896,GeneID:481897,GeneID:100686639,GeneID:100685973,GeneID:481899,GeneID:100686130
12	46088798	49404794	3315996	241	XM_539021.3,UBE2CBP,XP_539021.2,LOC100686277,XM_532215.3,XM_862572.2,DOPEY1,XP_003431695.1,XP_532215.3,XP_867665.2,XM_003431647.1,XM_532216.3,PGM3,XP_532216.1,XM_539022.3,RWDD2A,XP_539022.1,XM_532217.3,ME1,XP_532217.3,LOC100686367,XP_539023.3,PRSS35,XM_539023.3,NM_001194957.1,SNAP91,NP_001181886.1,XP_854271.1,RIPPLY2,XM_849178.2,XP_532219.3,LOC474982,XM_532219.3,LOC100686605,XP_854295.2,MRAP2,XM_…	GeneID:481900,GeneID:100686277,GeneID:474980,GeneID:474981,GeneID:481901,GeneID:403709,GeneID:100686367,GeneID:481902,GeneID:403452,GeneID:611504,GeneID:474982,GeneID:100686605,GeneID:611524,GeneID:474983,GeneID:100686768,GeneID:481903,GeneID:474984,GeneID:474985,GeneID:100689150,GeneID:474986,GeneID:100688055,GeneID:100688102,GeneID:100687005,GeneID:100688186,GeneID:474987,GeneID:100688330,GeneI…
12	49636369	56183887	6547518	451	XM_539029.3,ZNF292,XP_539029.2,XP_003431740.1,LOC100687173,XM_003431692.1,XP_867783.2,LOC610493,XM_862690.2,XM_532225.3,LOC474988,XP_532225.3,XM_532226.3,LOC474989,XP_532226.1,LOC100688959,XM_532227.3,LOC474990,XP_532227.2,NP_001003058.1,SLC35A1,NM_001003058.1,XM_539032.3,RARS2,XP_539032.2,XM_532228.3,XM_848663.2,ORC3,XM_003431651.1,XP_532228.2,XP_853756.1,LOC610548,XP_003431699.1,XM_542340.3,AKI…	GeneID:481908,GeneID:100687173,GeneID:610493,GeneID:474988,GeneID:474989,GeneID:100688959,GeneID:474990,GeneID:403594,GeneID:481911,GeneID:474991,GeneID:610548,GeneID:485222,GeneID:611635,GeneID:481913,GeneID:481914,GeneID:100683458,GeneID:481915,GeneID:100683541,GeneID:474992,GeneID:481916,GeneID:481917,GeneID:481918,GeneID:474993,GeneID:474994,GeneID:481919,GeneID:481920,GeneID:474995,GeneID:48…
12	56322724	59457443	3134719	228	LOC100688085,XP_539046.3,MANEA,XM_539046.3,XP_003431706.1,LOC612995,XM_003431658.1,NP_001005380.1,FUT9,NM_001005380.1,XP_532236.3,LOC474999,XM_532236.3,XP_532237.2,FHL5,XM_532237.3,LOC100688391,XM_003431659.1,LOC100685057,XP_003431707.1,XM_532238.3,NDUFAF4,XP_532238.1,XP_854669.2,KLHL32,XM_849576.2,XP_539051.3,LOC481930,XM_539051.3	GeneID:100688085,GeneID:481925,GeneID:612995,GeneID:449027,GeneID:474999,GeneID:475000,GeneID:100688391,GeneID:100685057,GeneID:475001,GeneID:481929,GeneID:481930
12	59543892	63098487	3554595	264	LOC100688459,XP_539052.3,POU3F2,XM_539052.3,XP_868129.2,FBXL4,XM_863036.2,XM_532240.3,LOC475003,XP_532240.3,XP_532241.2,COQ3,XM_532241.3,XM_863061.2,XM_863088.2,SFRS18,XP_868181.2,XP_868154.2,XP_003431745.1,LOC100688748,XM_003431697.1,XP_539054.3,USP45,XM_539054.3,XP_854742.1,LOC611926,XM_849649.1,XM_849009.2,CCNC,XM_003431660.1,XP_854102.1,XP_003431708.1,XP_539055.3,LOC481934,XM_539055.3,LOC1006…	GeneID:100688459,GeneID:481931,GeneID:481932,GeneID:475003,GeneID:475004,GeneID:475005,GeneID:100688748,GeneID:481933,GeneID:611926,GeneID:475007,GeneID:481934,GeneID:100682570,GeneID:100682647,GeneID:100685891,GeneID:403562,GeneID:481937,GeneID:100689162,GeneID:475008,GeneID:475009,GeneID:100682799,GeneID:481938
12	63185402	70929166	7743764	586	LOC100682878,XM_539060.2,LOC481939,XP_539060.1,LOC100683004,LOC100683067,LOC100683149,LOC100683289,XM_849139.2,HACE1,XP_854232.1,LOC100683439,XP_539064.2,LIN28B,XM_539064.3,XM_539065.3,BVES,XP_539065.3,XP_003431711.1,LOC100686841,XM_003431663.1,XM_849196.2,PREP,XP_854289.2,LOC100683666,XP_539068.3,PRDM1,XM_539068.3,XM_849201.2,ATG5,XP_854294.1,XP_532248.2,AIM1,XM_532248.3,XM_532249.3,RTN4IP1,XP_5…	GeneID:100682878,GeneID:481939,GeneID:100683004,GeneID:100683067,GeneID:100683149,GeneID:100683289,GeneID:475010,GeneID:100683439,GeneID:481943,GeneID:481944,GeneID:100686841,GeneID:481945,GeneID:100683666,GeneID:481947,GeneID:610868,GeneID:475012,GeneID:475013,GeneID:475014,GeneID:100687319,GeneID:481949,GeneID:481950,GeneID:612126,GeneID:481951,GeneID:475016,GeneID:100687797,GeneID:100687874,Ge…
12	71008414	71500177	491763	43	LOC475030,XM_549415.3,XP_549415.3,XP_532266.3,TRAF3IP2,XM_532266.3,XM_849374.2,FYN,XP_854467.1,LOC100686278	GeneID:475030,GeneID:475031,GeneID:475032,GeneID:100686278
13	4022456	5038848	1016392	68	XM_539101.3,OSR2,XP_539101.1,XP_003431822.1,XM_003431774.1,LOC606993,XP_539102.2,XP_855933.1,VPS13B,XM_539102.3,XM_850840.2,XM_850997.2,LOC606860,XP_856090.1,LOC100685119,XP_532281.3,RGS22,XM_532281.3	GeneID:481980,GeneID:606993,GeneID:481981,GeneID:606860,GeneID:100685119,GeneID:475046
13	12129387	13307814	1178427	97	TTC35,XM_845168.2,XP_850261.1,LOC100685380,XP_003431838.1,LOC100685588,XM_003431790.1,XP_003431820.1,LOC100682800,XM_003431772.1,LOC100685668,LOC100685747,LOC100685832,XM_539128.3,TRHR,XP_539128.1,XM_532307.3,NUDCD1,XP_532307.2,XM_532308.3,ENY2,XM_003431773.1,XP_532308.1,XP_003431821.1,XP_850496.2,PKHD1L1,XM_845403.2,NM_001002996.1,EBAG9,NP_001002996.1,XP_532310.2,SYBU,XM_532310.2	GeneID:612810,GeneID:100685380,GeneID:100685588,GeneID:100682800,GeneID:100685668,GeneID:100685747,GeneID:100685832,GeneID:482007,GeneID:475073,GeneID:475074,GeneID:475075,GeneID:403500,GeneID:475076
13	14962441	16127731	1165290	79	XR_134368.1,LOC100683613,XM_532311.3,RPL17,XP_532311.1,XP_850060.1,XP_860576.2,CSMD3,XM_855483.2,XM_844967.2	GeneID:100683613,GeneID:475077,GeneID:482016
13	17192865	21277016	4084151	311	LOC100686788,LOC100686877,LOC100684001,XM_003431775.1,XM_539139.3,TRPS1,XP_003431823.1,XP_539139.3,XP_532314.3,RPL11,XM_532314.3,LOC100684188,XM_532315.3,EIF3H,XP_532315.1,XM_539141.3,UTP23,XP_539141.2,LOC100687037,XM_539142.3,RAD21,XP_539142.2,XP_539143.2,SLC30A8,XM_539143.2,XP_539144.2,MED30,XM_539144.2,XM_539145.3,EXT1,XP_539145.2,XP_851179.2,SAMD12,XM_846086.2,XP_539146.2,TNFRSF11B,XM_539146.…	GeneID:100686788,GeneID:100686877,GeneID:100684001,GeneID:482018,GeneID:475080,GeneID:100684188,GeneID:475081,GeneID:482020,GeneID:100687037,GeneID:482021,GeneID:482022,GeneID:482023,GeneID:482024,GeneID:608931,GeneID:482025,GeneID:475082
13	32028538	36454003	4425465	367	KCNQ3,XM_532334.3,XP_532334.3,XM_857204.2,LRRC6,XP_862297.1,XM_847463.2,TMEM71,XP_852556.2,XM_857314.2,XM_845703.2,PHF20L1,XP_862407.1,XP_850796.2,NP_001041569.1,TG,NM_001048104.1,XM_845825.2,SLA,XP_850918.2,XP_539169.2,WISP1,XM_539169.2,XM_539170.3,NDRG1,XP_539170.3,XP_539171.2,ST3GAL1,XM_539171.2,XP_848258.1,ZFAT,XM_843165.2,LOC607082,XM_843255.2,KHDRBS3,XP_848348.1,LOC100684826,XP_003431846.1,…	GeneID:475103,GeneID:475104,GeneID:610068,GeneID:608229,GeneID:482047,GeneID:608259,GeneID:482048,GeneID:482049,GeneID:482050,GeneID:482051,GeneID:607082,GeneID:475106,GeneID:100684826,GeneID:100685453,GeneID:100685861,GeneID:482054
13	49245298	50834245	1588947	131	LOC100688912,LOC100688994,XM_848892.2,CHIC2,XP_853985.1,XP_539271.3,GSX2,XM_539271.3,XM_532374.3,PDGFRA,XP_532374.2,NM_001003181.1,KIT,NP_001003181.1,LOC100682746,NP_001041489.1,KDR,NM_001048024.1,XP_539274.2,SRD5A3,XM_539274.3,XP_532375.2,TMEM165,XM_532375.3,XM_532376.3,CLOCK,XP_532376.3,XM_532378.3,PDCL2,XP_532378.3,XM_849004.2,NMU,XP_854097.2	GeneID:100688912,GeneID:100688994,GeneID:611250,GeneID:482152,GeneID:442860,GeneID:403811,GeneID:100682746,GeneID:482154,GeneID:482155,GeneID:475144,GeneID:475145,GeneID:475147,GeneID:611347
13	50914577	52950928	2036351	133	XP_003431873.1,LOC100682572,XM_003431825.1,XM_003431826.1,LOC100682650,XP_003431874.1,XM_532380.3,EXOC1,XP_532380.2,XM_539276.3,CEP135,XP_539276.3,LOC100682851,XP_539277.3,LOC482158,XM_539277.3,XP_539278.2,AASDH,XM_539278.3,XM_003431838.1,LOC100683235,XP_003431886.1,XM_849077.2,PPAT,XP_854170.1,XM_532381.3,PAICS,XP_532381.2,NM_001003264.1,SRP72,NP_001003264.1,XM_539280.3,ARL9,XP_539280.2,XP_00343…	GeneID:100682572,GeneID:100682650,GeneID:475149,GeneID:482157,GeneID:100682851,GeneID:482158,GeneID:482159,GeneID:100683235,GeneID:611407,GeneID:475150,GeneID:403944,GeneID:482161,GeneID:100683318,GeneID:100683386,GeneID:100683460,GeneID:611439,GeneID:482163,GeneID:611447,GeneID:475152,GeneID:608559,GeneID:100683617,GeneID:100683459,GeneID:611471,GeneID:100683751,GeneID:100683821,GeneID:100683543
13	57846991	59418619	1571628	110	XM_532387.3,TECRL,XP_532387.1,LOC100683978,LOC100684472,XP_003431889.1,EPHA5,XM_003431841.1	GeneID:475157,GeneID:100683978,GeneID:100684472,GeneID:100684553
14	34904969	36365526	1460557	104	LOC100687803,XM_862314.2,LOC610809,XP_867407.1,LOC100687952,XP_853471.1,LOC612966,XM_848378.2,XM_532486.3,SNX13,XP_532486.3,LOC100686175,XM_003431914.1,XM_857563.2,XM_857636.2,HDAC9,XM_857663.2,XP_862756.1,XP_003431962.1,XP_862729.2,XP_862656.2,XM_003431912.1,XM_003431913.1,XP_003431961.1,XP_003431960.1,XP_003431963.1,LOC100686608,XM_003431915.1,LOC100688030,XM_857736.2,TWIST1,XP_862829.1	GeneID:100687803,GeneID:610809,GeneID:100687952,GeneID:612966,GeneID:475252,GeneID:100686175,GeneID:482339,GeneID:100686608,GeneID:100688030,GeneID:609156
14	36433071	40231494	3798423	266	LOC100686844,LOC100686928,XP_853598.2,TWISTNB,XM_848505.2,XP_003431964.1,LOC100687097,XM_003431916.1,XP_539460.2,MACC1,XM_539460.2,XP_532487.1,ITGB8,XM_532487.1,LOC100688187,XP_539461.3,ABCB5,XM_539461.3,XP_853680.2,LOC610985,XM_848587.2,XM_539462.3,SP4,XP_539462.1,XP_539463.3,DNAH11,XM_539463.3,LOC100687492,XM_539464.3,CDCA7L,XP_539464.3,LOC482348,XP_539466.3,RAPGEF5,XM_539466.3,LOC100687718,NM_…	GeneID:100686844,GeneID:100686928,GeneID:610923,GeneID:100687097,GeneID:482343,GeneID:475253,GeneID:100688187,GeneID:482344,GeneID:610985,GeneID:482345,GeneID:482346,GeneID:100687492,GeneID:482347,GeneID:482348,GeneID:482349,GeneID:100687718,GeneID:403985,GeneID:482351,GeneID:100688793,GeneID:100688864,GeneID:475254,GeneID:482354,GeneID:475255,GeneID:611111,GeneID:482355,GeneID:611116,GeneID:4823…
14	49415914	49767784	351870	26	XP_539511.2,NPSR1,XM_539511.2,LOC100687353,XP_539512.2,DPY19L1,XM_539512.2,XM_003431932.1,LOC100687436,XP_003431980.1,XM_532514.3,DPY19L2,XP_532514.3	GeneID:482394,GeneID:100687353,GeneID:482395,GeneID:100687436,GeneID:475282
14	49851902	51757778	1905876	146	XP_539513.3,TBX20,XM_539513.3,LOC100687668,XM_532515.3,HERPUD2,XP_532515.2,LOC100687833,TRNAM-CAU,XM_532516.3,SEPT7,XP_532516.3,XP_865627.2,EEPD1,XM_860534.2,XM_539517.3,LOC482400,XP_539517.3,XP_539518.2,ANLN,XM_539518.3,XM_539519.3,XM_003431933.1,AOAH,XP_539519.2,XP_003431981.1,XM_847318.2,XM_860581.2,ELMO1,XP_852411.1,XP_865674.1,XP_003431924.1,LOC100685928,XM_003431876.1	GeneID:482396,GeneID:100687668,GeneID:475283,GeneID:100687833,GeneID:100689120,GeneID:475284,GeneID:482399,GeneID:482400,GeneID:482401,GeneID:482402,GeneID:612913,GeneID:100685928
14	51853978	57457848	5603870	367	XP_003431925.1,LOC100686003,XM_003431877.1,XP_003431926.1,LOC100686088,XM_003431878.1,LOC100686196,LOC482405,XM_849634.2,IMMP2L,XP_854727.2,XM_539523.3,LRRN3,XP_539523.1,LOC100686505,XP_539524.3,DOCK4,XM_539524.3,XP_532521.1,ZNF277,XM_532521.3,XM_539525.3,IFRD1,XP_539525.2,XP_854781.1,LOC611967,XM_849688.1,XM_003431936.1,LOC100682651,XP_003431984.1,XM_863584.2,LOC611972,XP_868677.1,XR_134390.1,TM…	GeneID:100686003,GeneID:100686088,GeneID:100686196,GeneID:482405,GeneID:611911,GeneID:482406,GeneID:100686505,GeneID:482407,GeneID:475289,GeneID:482408,GeneID:611967,GeneID:100682651,GeneID:611972,GeneID:611975,GeneID:475290,GeneID:100682938,GeneID:482410,GeneID:100683072,GeneID:100686958,GeneID:100687040,GeneID:100687123,GeneID:100683151,GeneID:482411,GeneID:482412,GeneID:100683292,GeneID:482413…
14	57526064	63931342	6405278	464	LOC100683440,LOC100683520,XM_532523.3,XM_860787.2,TFEC,XP_532523.2,XP_865880.1,NM_001168688.1,TES,NP_001162159.1,LOC100683712,NM_001010997.3,CAV2,NP_001010997.2,NP_001003296.1,CAV1,NM_001003296.1,NM_001002963.1,MET,NP_001002963.1,NM_001012995.2,CAPZA2,NP_001013013.1,XM_532526.3,XM_861076.2,ST7,XM_847587.2,XP_532526.3,XP_852680.2,XP_866169.2,XP_854963.1,WNT2,XM_849870.1,XM_847623.2,ASZ1,XP_852716.…	GeneID:100683440,GeneID:100683520,GeneID:475292,GeneID:475293,GeneID:100683712,GeneID:475294,GeneID:403980,GeneID:403438,GeneID:503863,GeneID:475295,GeneID:612141,GeneID:610199,GeneID:492302,GeneID:100687717,GeneID:100687804,GeneID:100687879,GeneID:100687953,GeneID:475298,GeneID:100688105,GeneID:100688188,GeneID:100688332,GeneID:100682718,GeneID:100688395,GeneID:100688532,GeneID:100688611,GeneID:…
15	18722812	20040314	1317502	98	RNF220,XM_845722.2,XP_850815.1,XM_003432003.1,LOC100685457,XP_003432051.1,LOC100684743,XM_845756.2,ERI3,XM_857424.2,XP_850849.2,XP_862517.1,XM_532609.3,DMAP1,XP_532609.3,LOC100684830,XM_003431964.1,LOC100684979,XP_003432012.1,XM_857471.2,SLC6A9,XM_857445.2,XP_862538.2,XP_862564.2,XM_539644.3,B4GALT2,XP_539644.2,XM_539645.3,ATP6V0B,XP_539645.2,XM_532611.3,DPH2,XM_003432004.1,XP_532611.2,XP_0034320…	GeneID:612846,GeneID:100685457,GeneID:100684743,GeneID:475384,GeneID:475385,GeneID:100684830,GeneID:100684979,GeneID:482526,GeneID:482527,GeneID:482528,GeneID:475387,GeneID:475388,GeneID:610736,GeneID:482530,GeneID:475389,GeneID:482531,GeneID:482532,GeneID:610777,GeneID:482533,GeneID:482534,GeneID:610801,GeneID:482535,GeneID:610810,GeneID:610813,GeneID:475390,GeneID:475391,GeneID:100685382
15	21592023	23726439	2134416	166	LOC100688286,cOR4E3P,XP_539687.3,LOC482570,XM_539687.3,XM_846783.2,KRR1,XP_851876.1,LOC475406,LOC100688420,LOC100688562,LOC100683389,XP_003432025.1,PHLDA1,XM_003431977.1,XM_859621.2,NAP1L1,XP_864714.1,XP_003432026.1,LOC100688777,XM_003431978.1,XM_003432014.1,XM_532631.3,OSBPL8,XP_003432062.1,XP_532631.3,LOC100688840,LOC100683669,XP_539691.2,ZDHHC17,XM_539691.3,XM_532632.3,LOC475409,XP_532632.3,XM…	GeneID:100688286,GeneID:482569,GeneID:482570,GeneID:475405,GeneID:475406,GeneID:100688420,GeneID:100688562,GeneID:100683389,GeneID:611312,GeneID:475407,GeneID:100688777,GeneID:475408,GeneID:100688840,GeneID:100683669,GeneID:482574,GeneID:475409,GeneID:482575,GeneID:100682672,GeneID:475410,GeneID:482577
15	24306456	26488630	2182174	173	LOC100682824,LOC100682900,XP_539696.2,SYT1,XM_539696.3,TRNAR-CCU,LOC100684031,XP_854250.2,LOC611487,XM_849157.2,XM_846932.2,XM_859897.2,XM_859953.2,PPP1R12A,XP_852025.1,XP_865046.1,XP_864990.1,LOC611522,LOC100684335,XP_539698.3,LOC482581,XM_539698.3,XP_003432065.1,MYF6,XM_003432017.1,XP_852162.1,MYF5,XM_847069.1,XM_532635.3,LIN7A,XP_532635.3,XP_532637.2,ACSS3,XM_532637.3,XP_003432072.1,XP_0034320…	GeneID:100682824,GeneID:100682900,GeneID:482579,GeneID:100689163,GeneID:100684031,GeneID:611487,GeneID:475411,GeneID:611522,GeneID:100684335,GeneID:482581,GeneID:611531,GeneID:482582,GeneID:475412,GeneID:475414,GeneID:475415
15	26937688	30353382	3415694	247	PPFIA2,XM_003432021.1,XM_003432018.1,XM_003432019.1,XM_003432020.1,XP_003432067.1,XP_003432066.1,XP_003432068.1,XP_003432069.1,XM_849268.2,CCDC59,XP_854361.1,XP_539700.2,LOC482583,XM_539700.3,XP_539701.3,TMTC2,XM_539701.3,LOC611652,XP_865236.2,SLC6A15,XM_860143.2,XP_003432074.1,LOC100685354,XM_003432026.1,XP_003432028.1,LRRIQ1,XM_003431980.1,XP_539704.3,ALX1,XM_539704.3,LOC100683898,XM_532640.3,R…	GeneID:475415,GeneID:611585,GeneID:482583,GeneID:482584,GeneID:611652,GeneID:475416,GeneID:100685354,GeneID:100683753,GeneID:482587,GeneID:100683898,GeneID:475417,GeneID:100685439
15	33528527	36161610	2633083	197	LOC100686282,NM_001197084.2,ATP2B1,NP_001184013.1,XP_003432029.1,LOC100684333,XM_003431981.1,XP_539714.1,EPYC,XM_539714.3,XM_847392.2,KERA,XP_852485.1,XM_539716.3,LUM,XP_539716.1,NM_001003228.1,DCN,NP_001003228.1,XP_539717.3,LOC482600,XM_539717.3,LOC100684531,XM_003431983.1,LOC100684605,XP_003432031.1,TRNAK-CUU,LOC100684679,XP_003432032.1,LOC100684744,XM_003431984.1,XM_532649.3,EEA1,XP_532649.3	GeneID:100686282,GeneID:403480,GeneID:100684333,GeneID:482597,GeneID:482598,GeneID:482599,GeneID:403904,GeneID:482600,GeneID:100684531,GeneID:100684605,GeneID:100689150,GeneID:100684679,GeneID:100684744,GeneID:475424
15	36265755	36621757	356002	29	EEA1,XM_532649.3,XP_532649.3	GeneID:475424
15	38852291	39824021	971730	68	XM_539730.3,ELK3,XP_539730.2,XM_539731.3,CDK17,XP_539731.3,XP_003432079.1,LOC100688464,XM_003432031.1,XP_854836.1,LOC475434,XM_849743.2,LOC100686023,XP_854845.2,LOC475435,XM_849752.2,LOC100688614,LOC100688684,XP_539733.3,NEDD1,XM_539733.3	GeneID:482613,GeneID:482614,GeneID:100688464,GeneID:475434,GeneID:100686023,GeneID:475435,GeneID:100688614,GeneID:100688684,GeneID:482616
15	39882700	41253160	1370460	88	LOC100686425,TRNAD-GUC,TRNAW-CCA,XM_861258.2,TMPO,XP_866351.1,XM_861309.2,SLC25A3,XM_532660.3,XP_532660.2,XP_866402.1,XM_539736.3,IKBIP,XP_539736.2,XM_003432033.1,XM_003432034.1,APAF1,XP_866463.1,XP_866503.1,XP_003432082.1,XP_003432081.1,XM_861370.1,XM_861410.1,XM_003432035.1,XM_003432036.1,ANKS1B,XM_003432037.1,XM_003432038.1,XM_539738.3,XP_003432086.1,XP_003432085.1,XP_003432083.1,XP_539738.3,X…	GeneID:100686425,GeneID:100689152,GeneID:100689157,GeneID:482618,GeneID:475436,GeneID:482619,GeneID:482620,GeneID:482621
15	45281656	48071039	2789383	213	STAB2,XM_003431988.1,XP_003432036.1,XP_855053.1,NT5DC3,XM_849960.1,LOC612230,NM_001003327.1,HSP90B1,NP_001003327.1,XM_003432042.1,LOC100685280,XP_003432090.1,XP_532673.3,TDG,XM_532673.3,XM_849976.2,GLT8D2,XP_855069.1,XM_532674.3,HCFC2,XP_532674.2,XM_532675.3,XM_003432043.1,NFYB,XP_532675.2,XP_003432091.1,XM_532676.3,SMARCA5,XP_532676.1,LOC100688613,NM_001109960.1,GYPA,NP_001103430.1,XM_532677.3,H…	GeneID:100687903,GeneID:612224,GeneID:612230,GeneID:404019,GeneID:100685280,GeneID:475448,GeneID:612239,GeneID:475449,GeneID:475450,GeneID:475451,GeneID:100688613,GeneID:100126181,GeneID:475452,GeneID:100688683,GeneID:475453,GeneID:475454,GeneID:475455,GeneID:475456,GeneID:482635,GeneID:610376,GeneID:100682626,GeneID:612329,GeneID:612344,GeneID:482637,GeneID:100682692
15	53941502	57422675	3481173	277	XP_532694.2,LOC475470,XM_532694.3,XM_539771.3,MND1,XP_539771.2,XM_862706.2,LOC610558,XP_867799.1,LOC612475,XM_539773.3,LOC482656,XP_539773.2,NM_001005264.2,TLR2,NP_001005264.2,XP_855302.2,RNF175,XM_850209.2,NM_001002987.1,SFRP2,NP_001002987.1,DCHS2,LOC100687979,XP_003431990.1,XP_855313.2,PLRG1,XM_003431942.1,XM_850220.2,XP_853738.1,XP_867836.2,FGB,XM_848645.2,XM_862743.2,XM_532697.3,FGA,XP_532697…	GeneID:475470,GeneID:482653,GeneID:610558,GeneID:612475,GeneID:482656,GeneID:448807,GeneID:612478,GeneID:475471,GeneID:482659,GeneID:100687979,GeneID:612490,GeneID:475472,GeneID:475473,GeneID:475474,GeneID:612497,GeneID:482660,GeneID:475475,GeneID:100684532,GeneID:482661,GeneID:475558,GeneID:482662,GeneID:100688794,GeneID:482663,GeneID:553102,GeneID:100684745,GeneID:482664,GeneID:475476,GeneID:48…
15	65114955	66586911	1471956	105	XM_539793.3,LOC482676,XP_539793.3,LOC100688061,LOC100683596,XP_855535.2,ANXA10,XM_850442.2	GeneID:482676,GeneID:100688061,GeneID:100683596,GeneID:612718
16	3212612	26950085	23737473	1532	PKD1L1,XM_548696.3,XP_548696.3,XP_848542.2,LOC491620,XM_843449.2,LOC100684239,XP_548740.3,XP_003432136.1,IGFBP3,XM_003432088.1,XM_548740.3,XM_537927.3,IGFBP1,XP_537927.3,XP_849081.2,LOC607357,XM_843988.2,LOC100684534,LOC607718,XM_539827.3,AKR1D1,XP_003432111.1,XP_539827.3,XM_003432063.1,LOC100684747,LOC100684005,LOC100684875,XR_134403.1,XP_849952.1,LOC607982,XM_844859.2,XM_843145.2,PDIA4,XP_84823…	GeneID:491575,GeneID:491620,GeneID:100684239,GeneID:491618,GeneID:480812,GeneID:607357,GeneID:100684534,GeneID:607718,GeneID:482711,GeneID:100684747,GeneID:100684005,GeneID:100684875,GeneID:607982,GeneID:482715,GeneID:100685142,GeneID:475511,GeneID:475512,GeneID:100687859,GeneID:100685221,GeneID:475515,GeneID:100688288,GeneID:482717,GeneID:482718,GeneID:475516,GeneID:482719,GeneID:608585,GeneID:1…
16	27483637	30885677	3402040	223	XP_849411.2,ZMAT4,XM_844318.2,XM_003432110.1,LOC607623,XP_003432158.1,XM_539961.3,IDO2,XP_539961.2,XM_532793.3,IDO1,XP_532793.1,LOC100688422,XM_532794.3,LOC475575,XP_532794.3,XP_849584.2,ADAM18,XM_844491.2,XP_532795.3,ADAM2,XM_532795.3,XM_844512.2,LOC607729,XP_849605.1,XP_539963.1,LOC482848,XM_539963.3,XM_539964.3,LOC482849,XP_539964.3,LOC607754,XP_532797.2,ADAM32,XM_532797.3,NM_001195402.1,ADAM9…	GeneID:607579,GeneID:607623,GeneID:482846,GeneID:475574,GeneID:100688422,GeneID:475575,GeneID:607708,GeneID:475576,GeneID:607729,GeneID:482848,GeneID:482849,GeneID:607754,GeneID:475578,GeneID:475579,GeneID:482850,GeneID:475580,GeneID:482851,GeneID:475581,GeneID:607834,GeneID:475582,GeneID:475583,GeneID:475584,GeneID:100684608,GeneID:475585,GeneID:475586,GeneID:607954,GeneID:475587,GeneID:475588,G…
16	30924216	32259387	1335171	106	LOC100685222,XM_539971.3,KCNU1,XP_539971.3,XM_539972.3,UNC5D,XP_539972.3	GeneID:100685222,GeneID:482856,GeneID:482857
16	32871305	33962123	1090818	95	LOC608270,LOC100685458	GeneID:608270,GeneID:100685458
16	34145179	35560632	1415453	122	NP_001012665.1,FUT10,NM_001012647.1,LOC100685953,XM_852768.2,NRG1,XM_853094.2,XM_853176.2,XP_857861.1,XP_858187.1,XM_853054.2,XP_858147.1,XP_858269.2,XP_858021.2,XM_852928.2,LOC100685863,XR_134409.1,LOC100685954	GeneID:503548,GeneID:100685953,GeneID:482861,GeneID:100685863,GeneID:100685954
16	35613654	37594687	1981033	118	LOC100686112,LOC607650,LOC100686178,XM_003432095.1,LOC100686454,XP_003432143.1,LOC100686540,XP_539984.3,WRN,XM_539984.3,XM_003432096.1,PURG,XP_003432144.1,LOC100686251,XP_003432155.1,TEX15,XM_003432107.1,XM_539988.3,PPP2CB,XP_539988.1,LOC100686931,XR_134406.1,LOC100686508,XP_549449.2,UBXN8,XM_549449.3,XP_532813.2,XP_003432145.1,XP_003432146.1,XP_003432147.1,GSR,XM_003432097.1,XM_003432098.1,XM_00…	GeneID:100686112,GeneID:607650,GeneID:100686178,GeneID:100686454,GeneID:100686540,GeneID:493997,GeneID:482870,GeneID:100686251,GeneID:100686345,GeneID:482873,GeneID:100686931,GeneID:100686508,GeneID:475595,GeneID:475596,GeneID:100686666,GeneID:475597,GeneID:100687584,GeneID:475599,GeneID:100687628,GeneID:475600,GeneID:100529112,GeneID:475601,GeneID:482878,GeneID:100686745
16	37664250	41665195	4000945	310	LOC100686902,XP_539995.3,DUSP4,XM_539995.3,XM_844295.2,TNKS,XP_849388.1,XM_003432100.1,LOC100688212,XP_003432148.1,LOC100686986,XM_539996.3,PPP1R3B,XP_539996.2,XP_539997.2,ERI1,XM_539997.3,XP_532819.3,MFHAS1,XM_532819.3,XP_532820.3,LOC475605,XM_532820.3,LOC100687225,TRNAM-CAU,LOC100687296,XP_540000.3,LOC482885,XM_540000.3,LOC608984,LOC100687460,XM_540001.3,LONRF1,XP_540001.3,LOC100687629,XP_54000…	GeneID:100686902,GeneID:482880,GeneID:475603,GeneID:100688212,GeneID:100686986,GeneID:482881,GeneID:482882,GeneID:475604,GeneID:475605,GeneID:100687225,GeneID:100689120,GeneID:100687296,GeneID:482885,GeneID:608984,GeneID:100687460,GeneID:482886,GeneID:100687629,GeneID:482887,GeneID:475607,GeneID:609066,GeneID:482889,GeneID:482890
16	42749304	45175998	2426694	177	LOC100687529,LOC100687610,LOC100683983,LOC100687670,LOC100687933,XP_848478.2,FGF20,XM_843385.2,XP_848512.2,EFHA2,XM_843419.2,XP_532825.3,ZDHHC2,XM_532825.3,XM_540010.3,CNOT7,XP_540010.2,XM_532826.3,VPS37A,XP_532826.1,XP_532827.3,MTMR7,XM_532827.3,XP_848421.1,SLC7A2,XM_843328.2,LOC100688318,XP_848670.2,PDGFRL,XM_843577.2,XM_532829.3,XM_851040.2,XM_003432130.1,LOC475615,XP_532829.2,XP_856133.1,XP_0…	GeneID:100687529,GeneID:100687610,GeneID:100683983,GeneID:100687670,GeneID:100687933,GeneID:606908,GeneID:606938,GeneID:475610,GeneID:482895,GeneID:475611,GeneID:475612,GeneID:475614,GeneID:100688318,GeneID:607033,GeneID:475615,GeneID:475617,GeneID:475618,GeneID:482897,GeneID:100688715,GeneID:482899,GeneID:100682963,GeneID:100683241,GeneID:100688846,GeneID:100683625,GeneID:100688919
16	45252722	47503733	2251011	176	XM_843555.2,TRIML1,XP_848648.1,XP_540017.3,TRIML2,XM_540017.3,XP_003432179.1,LOC100682598,XM_003432131.1,LOC100682675,LOC100682827,XP_003432180.1,LOC100682903,XM_003432132.1,XP_532835.3,FAT1,XM_532835.3,XP_540019.3,MTNR1A,XM_540019.3,NP_001128595.1,F11,NM_001135123.1,NM_001242717.1,KLKB1,NP_001229646.1	GeneID:475619,GeneID:482902,GeneID:100682598,GeneID:100682675,GeneID:100682827,GeneID:100682903,GeneID:475621,GeneID:482904,GeneID:475623,GeneID:475624
16	50878197	54485455	3607258	264	LOC100683900,LOC100685409,LOC100684123	GeneID:100683900,GeneID:100685409,GeneID:100684123
16	57369229	58918325	1549096	129	LOC100683030,LOC100683095,XP_003432160.1,CSMD1,XM_003432112.1,XM_844137.2,LOC607586,XP_849230.1	GeneID:100683030,GeneID:100683095,GeneID:100683465,GeneID:607586
16	59009620	59169194	159574	16	CSMD1,XM_003432112.1,XP_003432160.1	GeneID:100683465
17	3026987	4315057	1288070	87	XP_848273.2,LOC606777,XM_843180.2,LOC100683756,XM_843223.2,LOC606804,XP_848316.2,XP_848337.2,LOC606814,XM_843244.2,LOC100687694,XM_843638.2,LOC607064,XP_848731.1,XP_849035.2,SNTG2,XM_843942.2,NP_001003009.1,TPO,NM_001003009.1,XP_003432187.1,PXDN,XM_003432139.1,XP_540068.2,MYT1L,XM_540068.2	GeneID:606777,GeneID:100683756,GeneID:606804,GeneID:606814,GeneID:100687694,GeneID:607064,GeneID:607319,GeneID:403521,GeneID:100687809,GeneID:482954
17	4382704	16847525	12464821	980	XM_532856.3,TSSC1,XP_532856.2,XM_532857.3,TTC15,XP_532857.2,XM_532858.3,RNASEH1,XP_532858.2,XM_532859.3,RPS7,XP_532859.1,XP_848349.1,COLEC11,XM_843256.2,XM_532861.3,ALLC,XP_532861.2,XP_850203.2,LOC608174,XM_845110.2,LOC100688465,XM_003432176.1,LOC100687671,XP_003432224.1,LOC100688535,LOC100688816,XR_134412.1,LOC608996,XP_851276.1,RSAD2,XM_846183.1,XP_851312.2,RNF144A,XM_846219.2,XM_003432187.1,LO…	GeneID:475646,GeneID:475647,GeneID:475648,GeneID:475649,GeneID:482958,GeneID:475651,GeneID:608174,GeneID:100688465,GeneID:100687671,GeneID:100688535,GeneID:100688816,GeneID:608996,GeneID:609005,GeneID:609037,GeneID:100685200,GeneID:100686202,GeneID:100686903,GeneID:475657,GeneID:475658,GeneID:475659,GeneID:100682886,GeneID:475660,GeneID:482962,GeneID:609656,GeneID:475662,GeneID:607060,GeneID:1006…
17	17484469	25370912	7886443	535	XP_540097.1,OSR1,XM_540097.1,LOC100683205,XM_848115.2,TTC32,XP_853208.1,XM_532884.3,WDR35,XP_532884.3,XP_540098.3,MATN3,XM_540098.3,XM_532885.3,LAPTM4A,XP_532885.1,XP_540099.3,SDC1,XM_540099.3,XM_843995.2,PUM2,XM_852930.2,XP_849088.1,XP_858023.1,XM_003432145.1,LOC100684057,XP_003432193.1,XP_540100.1,LOC482987,XM_540100.1,XM_540101.3,RHOB,XP_540101.3,XP_853288.2,HS1BP3,XM_848195.2,XP_003432195.1,L…	GeneID:482984,GeneID:100683205,GeneID:610581,GeneID:475677,GeneID:482985,GeneID:475678,GeneID:482986,GeneID:607618,GeneID:100684057,GeneID:482987,GeneID:403670,GeneID:610655,GeneID:100684558,GeneID:475680,GeneID:100684925,GeneID:100685093,GeneID:100685810,GeneID:100685329,GeneID:482991,GeneID:475681,GeneID:482992,GeneID:610803,GeneID:610805,GeneID:482993,GeneID:612965,GeneID:475682,GeneID:610825,…
17	25469652	28960841	3491189	275	XP_853928.2,PLB1,XM_848835.2,NP_001003034.1,PPP1CB,NM_001003034.1,XM_003432179.1,LOC100688090,XP_003432227.1,XM_540132.3,TRMT61B,XP_540132.3,XM_532920.3,WDR43,XP_532920.3,XP_540133.3,LOC483018,XM_540133.3,XM_003432180.1,LOC100688240,XP_003432228.1,XM_845695.2,CLIP4,XP_850788.1,XP_540136.3,ALK,XM_540136.3,XM_532921.3,YPEL5,XM_857398.2,XP_532921.1,XP_862491.1,LOC100688586,XM_848875.2,LBH,XP_853968.…	GeneID:611194,GeneID:403558,GeneID:100688090,GeneID:483017,GeneID:475713,GeneID:483018,GeneID:100688240,GeneID:483020,GeneID:483021,GeneID:475714,GeneID:100688586,GeneID:611237,GeneID:483023,GeneID:483024,GeneID:483025,GeneID:483026,GeneID:611260,GeneID:483028,GeneID:403715,GeneID:483029,GeneID:475715,GeneID:608582,GeneID:475716,GeneID:100302328,GeneID:100688941,GeneID:475717,GeneID:100683076,Gen…
17	29089493	30522814	1433321	115	TTC27,XM_532927.3,XP_532927.3,XP_003432232.1,XP_003432233.1,XP_003432234.1,XP_532928.3,LTBP1,XM_003432184.1,XM_003432185.1,XM_003432186.1,XM_532928.3,XP_854079.1,RASGRP3,XM_848986.2,XM_532929.3,LOC475721,XP_532929.1,XM_532930.3,LOC475722,XP_532930.1	GeneID:475719,GeneID:475720,GeneID:611329,GeneID:475721,GeneID:475722
17	30593682	33396026	2802344	197	LOC100682964,LOC100683031,XM_532931.3,CRIM1,XP_532931.2,XM_846056.2,FEZ2,XP_851149.1,XM_540147.3,VIT,XP_540147.3,XP_003432205.1,STRN,XM_003432157.1,XP_854138.1,LOC611380,XM_849045.2,LOC100683180,XM_540148.3,XM_858319.2,HEATR5B,XP_540148.2,XP_863412.2,XP_532830.2,CCDC75,XM_532830.3,NM_001048135.1,EIF2AK2,NP_001041600.1,XP_854163.1,SULT6B1,XM_849070.1,XM_849079.2,LOC611412,XP_854172.1,XM_540150.3,C…	GeneID:100682964,GeneID:100683031,GeneID:475723,GeneID:483031,GeneID:483032,GeneID:100683096,GeneID:611380,GeneID:100683180,GeneID:483033,GeneID:475616,GeneID:611397,GeneID:483034,GeneID:611412,GeneID:483035,GeneID:475725,GeneID:483036,GeneID:403861,GeneID:475726,GeneID:483037,GeneID:483038
17	33554644	41166483	7611839	578	XM_532937.3,XM_846317.2,ATL2,XM_858541.2,XP_863634.1,XP_532937.2,XP_851410.1,XP_532938.3,HNRPLL,XM_532938.3,LOC100685283,XM_003432188.1,LOC100685356,XP_003432236.1,XM_540154.3,GALM,XP_540154.2,XM_532939.3,SRSF7,XP_532939.2,XP_003432237.1,XM_003432189.1,XM_003432192.1,LOC100685565,XM_003432190.1,XM_003432191.1,XP_003432240.1,XP_003432238.1,XP_003432239.1,XM_003432193.1,GEMIN6,XM_532941.3,XP_003432…	GeneID:475728,GeneID:475729,GeneID:100685283,GeneID:100685356,GeneID:483039,GeneID:475730,GeneID:100685565,GeneID:475732,GeneID:483040,GeneID:100685980,GeneID:475733,GeneID:483041,GeneID:483042,GeneID:608890,GeneID:483043,GeneID:475734,GeneID:611534,GeneID:100683467,GeneID:100686668,GeneID:100683626,GeneID:100686747,GeneID:475737,GeneID:483044,GeneID:483045,GeneID:475738,GeneID:483047,GeneID:1006…
17	44573830	47037572	2463742	181	XM_540202.3,LOC483087,XP_540202.3,LOC100682805,LOC100682885,XP_865787.2,CTNNA1,XM_860694.2,XM_540204.3,LRRTM1,XP_540204.1	GeneID:483087,GeneID:100682805,GeneID:100682885,GeneID:483088,GeneID:483089
17	51706932	63831711	12124779	863	XP_540219.2,LBX2,XM_540219.2,XP_532996.3,TTC31,XM_532996.3,XP_855085.2,CCDC142,XM_849992.2,XP_855093.1,MRPL53,XM_850000.2,XP_540220.2,MOGS,XM_540220.2,XM_847547.2,XM_860965.2,WBP1,XP_852640.1,XP_866058.2,XP_540221.2,INO80B,XM_540221.3,XP_532998.2,RTKN,XM_532998.3,XP_866155.1,XM_861062.2,XM_532999.3,WDR54,XP_532999.2,XP_003432218.1,LOC100684454,XM_003432170.1,XP_533000.3,LOC475790,XM_533000.3,XP_8…	GeneID:483103,GeneID:475786,GeneID:612253,GeneID:612261,GeneID:483104,GeneID:475787,GeneID:483105,GeneID:475788,GeneID:475789,GeneID:100684454,GeneID:475790,GeneID:483106,GeneID:100684609,GeneID:612275,GeneID:483107,GeneID:612924,GeneID:612287,GeneID:483109,GeneID:100683736,GeneID:475791,GeneID:475792,GeneID:100684058,GeneID:100684749,GeneID:483110,GeneID:475794,GeneID:483111,GeneID:475795,GeneID…
18	3015664	7015429	3999765	229	SUN3,XM_537884.3,XP_537884.3,XP_537883.3,LOC480764,XM_537883.3,XP_848555.2,ABCA13,XM_843462.2,LOC100687275,XP_540349.3,LOC483230,XM_540349.3,XM_844287.2,ZPBP,XP_849380.2,XP_533070.3,LOC475861,XM_533070.3,XP_003432353.1,LOC100687440,XM_003432305.1,XM_003432295.1,IKZF1,XP_003432343.1,XP_003432339.1,XP_003432340.1,XP_003432341.1,XP_003432342.1,XP_003432335.1,XP_003432337.1,XP_003432336.1,XP_00343233…	GeneID:480765,GeneID:480764,GeneID:606966,GeneID:100687275,GeneID:483230,GeneID:607557,GeneID:475861,GeneID:100687440,GeneID:483231,GeneID:483232,GeneID:606852,GeneID:607755,GeneID:607873,GeneID:100686322,GeneID:483236,GeneID:606902,GeneID:100687611,GeneID:100687752
18	7308434	10232302	2923868	206	XM_845230.2,LOC608261,XP_850323.1,LOC100688065,XP_850405.2,VSTM2A,XM_845312.2,LOC100688142,NM_001003325.1,SEC61G,NP_001003325.1,XP_533073.3,EGFR,XM_533073.3,XP_540359.3,LANCL2,XM_540359.3,LOC100688355,XM_845618.2,LOC608562,XP_850711.1,XM_533075.3,BLVRA,XP_533075.3,XM_003432306.1,LOC608597,XM_845666.2,XP_003432354.1,XP_850759.2,XM_540360.3,STK17A,XP_540360.3,XM_845688.2,HECW1,XP_850781.2,LOC100688…	GeneID:608261,GeneID:100688065,GeneID:608324,GeneID:100688142,GeneID:404017,GeneID:404306,GeneID:483240,GeneID:100688355,GeneID:608562,GeneID:475867,GeneID:608597,GeneID:483241,GeneID:475868,GeneID:100688641,GeneID:100688716,GeneID:483242,GeneID:475869,GeneID:475870,GeneID:483243
18	18494031	21289829	2795798	206	LOC100685012,XM_847289.2,ORC5,XP_852382.2,XP_540392.2,XP_849464.1,RELN,XM_540392.3,XM_844371.2,XM_540393.3,SLC26A5,XP_540393.2,XM_533103.3,PSMC2,XP_533103.3,XP_540394.3,DNAJC2,XM_540394.3,XM_533104.3,PMPCB,XP_533104.3,XP_003432360.1,NAPEPLD,XM_003432312.1,XM_844471.2,XM_003432296.1,ARMC10,XP_849564.1,XP_003432344.1,XP_852464.2,FBXL13,XM_847371.2,XP_003432345.1,LRRC17,XM_003432297.1,XM_003432298.1…	GeneID:100685012,GeneID:609937,GeneID:483273,GeneID:483274,GeneID:475896,GeneID:483275,GeneID:475897,GeneID:100685330,GeneID:475899,GeneID:609997,GeneID:100685094,GeneID:100685172,GeneID:100685254,GeneID:475901,GeneID:610021,GeneID:475902,GeneID:475903,GeneID:483277,GeneID:100685700,GeneID:483278,GeneID:100685779,GeneID:483279,GeneID:483280,GeneID:100687376,GeneID:475904
18	24844109	26606511	1762402	137	CACNA2D1,XM_847825.2,XP_852918.2,XP_540507.3,PCLO,XM_540507.3,LOC100686407,XP_540506.3,SEMA3E,XM_540506.3,LOC100688241,XP_849675.1,SEMA3A,XM_844582.2	GeneID:610342,GeneID:483388,GeneID:100686407,GeneID:483387,GeneID:100688241,GeneID:483386
18	31273089	32689905	1416816	103	LOC100688439,XM_540535.3,LRRC4C,XP_540535.1,LOC100688663,LOC100688733,LOC100688797,XP_003432504.1,LOC100686408,XM_003432456.1	GeneID:100688439,GeneID:483417,GeneID:100688663,GeneID:100688733,GeneID:100688797,GeneID:100686408
18	33121161	34502157	1380996	116	LOC100682629,LOC100682696,LOC100682779,LOC100682858,LOC100682983	GeneID:100682629,GeneID:100682696,GeneID:100682779,GeneID:100682858,GeneID:100682983
18	35109167	35992448	883281	71	XM_540542.3,TRIM44,XP_540542.3,XP_540543.3,FJX1,XM_540543.3,XP_540544.3,PAMR1,XM_540544.3,NM_001003138.1,SLC1A2,LOC100686905,NP_001003138.1,NM_001197022.1,CD44,NP_001183951.1,XP_003432386.1,LOC100688143,XM_003432338.1,XM_533153.3,XM_003432340.1,PDHX,XP_533153.2,XP_003432388.1	GeneID:483424,GeneID:483425,GeneID:483426,GeneID:403750,GeneID:100686905,GeneID:403939,GeneID:100688143,GeneID:475942
18	36053400	39318691	3265291	269	XM_857843.2,LOC608808,XP_862936.1,XP_003432404.1,LOC100683493,XM_003432356.1,XM_540546.3,EHF,XP_540546.2,XM_003432349.1,ELF5,XM_846059.2,XP_003432397.1,XP_851152.2,NM_001002984.1,CAT,NP_001002984.1,XM_843872.2,ABTB2,XP_848965.2,XM_540549.3,NAT10,XP_540549.2,XM_853016.2,CAPRIN1,XP_858109.1,XP_851277.2,LMO2,XM_846184.2,XM_003432354.1,LOC100687649,XP_003432402.1,XM_844163.2,FBXO3,XP_849256.1,XM_5331…	GeneID:608808,GeneID:100683493,GeneID:483428,GeneID:608908,GeneID:403474,GeneID:483430,GeneID:483431,GeneID:607420,GeneID:609006,GeneID:100687649,GeneID:475944,GeneID:475945,GeneID:100688111,GeneID:483433,GeneID:100683715,GeneID:475947,GeneID:100683787,GeneID:475948,GeneID:609152,GeneID:483435,GeneID:483436,GeneID:609187,GeneID:483438,GeneID:100682924,GeneID:475950,GeneID:609245,GeneID:609253,Gen…
18	46016942	47750993	1734051	139	AMBRA1,XM_540754.2,XP_540754.2,XM_848972.2,CHRM4,XP_854065.1,XM_003432411.1,LOC100686179,XP_003432459.1,XP_850588.2,DGKZ,XM_845495.2,XP_540756.3,CREB3L1,XM_540756.3,XM_856804.2,PHF21A,XP_861897.1,XM_540758.3,GYLTL1B,XP_540758.2,XM_540759.3,PEX16,XP_540759.2,XP_003432502.1,LOC100684958,XM_003432454.1,XM_540760.3,MAPK8IP1,XP_540760.2,XM_540761.3,CRY2,XP_540761.2,NP_001184118.1,SLC35C1,NM_001197189.…	GeneID:483634,GeneID:611314,GeneID:100686179,GeneID:483635,GeneID:483636,GeneID:483637,GeneID:483638,GeneID:483639,GeneID:100684958,GeneID:483640,GeneID:483641,GeneID:403593,GeneID:483642,GeneID:483643,GeneID:483644,GeneID:483645,GeneID:611375,GeneID:611384
18	50648347	56229201	5580854	450	SHANK2,XM_540798.3,XP_540798.3,XM_846224.2,CTTN,XP_851317.1,XP_851326.1,PPFIA1,XM_846233.2,LOC611694,XP_854489.2,ANO1,XM_849396.2,XP_854497.2,LOC611707,XM_849404.2,XP_540801.2,FGF4,XM_540801.2,XP_540802.3,FGF19,XM_540802.3,XP_854519.2,LOC611721,XM_849426.2,NM_001005757.1,CCND1,NP_001005757.1,XP_540804.3,TPCN2,XM_540804.3,XP_540805.3,MRGPRF,XM_540805.3,XP_540806.1,MRGPRD,XM_540806.1,XM_540807.3,IG…	GeneID:483677,GeneID:610283,GeneID:475999,GeneID:611694,GeneID:611698,GeneID:611707,GeneID:483680,GeneID:483681,GeneID:611721,GeneID:449028,GeneID:483683,GeneID:483684,GeneID:483685,GeneID:483686,GeneID:476000,GeneID:403583,GeneID:611767,GeneID:404001,GeneID:483688,GeneID:100689137,GeneID:100306933,GeneID:100682859,GeneID:483690,GeneID:100688467,GeneID:476002,GeneID:483691,GeneID:610413,GeneID:47…
18	56327427	58852785	2525358	192	XM_533252.3,ATL3,XP_533252.2,XP_003432382.1,LOC611264,XM_003432334.1,XM_533253.3,PLA2G16,XP_533253.2,LOC100687226,XP_540892.3,LOC483771,XM_540892.3,XM_540893.3,RARRES3,XP_540893.2,XP_540894.2,XP_003432383.1,LGALS12,XM_540894.2,XM_003432335.1,XP_533254.2,HRASLS5,XM_533254.3,XP_003432384.1,SLC22A25,XM_003432336.1,XM_533255.3,XP_533255.2,LOC100686717,XM_533256.3,SLC22A10,XP_533256.2,XP_003432385.1,L…	GeneID:476044,GeneID:611264,GeneID:476045,GeneID:100687226,GeneID:483771,GeneID:483772,GeneID:483773,GeneID:476046,GeneID:476047,GeneID:100686717,GeneID:476048,GeneID:100687648,GeneID:100687723,GeneID:612175,GeneID:476049,GeneID:476050,GeneID:483776,GeneID:483777,GeneID:100688091,GeneID:483778,GeneID:483779,GeneID:483780,GeneID:612187,GeneID:612191,GeneID:476051,GeneID:476052,GeneID:483781,GeneID…
19	18039349	20918907	2879558	223	LOC100688214,XM_003432479.1,XP_003432527.1,XM_851667.2,FAT4,XP_856760.2,LOC100688290,TRNAG-UCC,XM_540955.3,ANKRD50,XP_540955.2,LOC608967,XP_003432528.1,DHFR,XM_003432480.1,XP_540958.1,SPRY1,XM_540958.1,XP_540960.2,SPATA5,XM_540960.2,XP_540961.3,NUDT6,XM_540961.3,XP_003432529.1,BFGF,XM_003432481.1,XM_003432465.1,LOC100686286,XP_003432513.1,XP_540962.1,LOC483842,XM_540962.3,NM_001003347.1,IL21,NP_0…	GeneID:100688214,GeneID:483834,GeneID:100688290,GeneID:100689168,GeneID:483835,GeneID:608967,GeneID:609048,GeneID:483838,GeneID:483840,GeneID:483841,GeneID:403857,GeneID:100686286,GeneID:483842,GeneID:442935,GeneID:100688718,GeneID:403989,GeneID:100686382,GeneID:483843
19	21076007	22783900	1707893	124	XM_540964.3,TRPC3,XP_540964.3,XM_533301.3,BBS7,XP_533301.2,XM_540965.3,CCNA2,XP_540965.2,XM_533302.3,EXOSC9,XP_533302.2,XM_533303.3,ANXA5,XP_533303.1,XP_540966.3,QRFPR,XM_540966.3,LOC100688848,XM_540967.3,TNIP3,XP_540967.3,XM_846595.2,NDNF,XP_851688.1,XP_003432530.1,LOC100688998,XM_003432482.1,XP_540970.2,PRDM5,XM_540970.3,LOC100682601,LOC609380,LOC609397,LOC100682828	GeneID:483844,GeneID:476092,GeneID:483845,GeneID:476093,GeneID:476094,GeneID:483846,GeneID:100688848,GeneID:483847,GeneID:483848,GeneID:100688998,GeneID:483850,GeneID:100682601,GeneID:609380,GeneID:609397,GeneID:100682828
19	23443979	28789009	5345030	369	LOC100683098,LOC100687498,LOC100687585,LOC100687651,LOC100687725,XP_540976.3,ARHGEF4,XM_540976.3,XM_540977.3,LOC483857,XP_540977.3,XM_540978.3,PLEKHB2,XP_540978.2,XP_848984.1,LOC607644,XM_843891.2,XP_533309.2,TYMS,XM_533309.3,LOC100683328,XP_540979.3,GLUD1,XM_540979.3,LOC100683469,LOC100683549,XM_003432467.1,LOC100688113,XP_003432515.1,XM_533310.3,UGGT1,XP_533310.3,XP_003432516.1,XP_533311.3,SAP1…	GeneID:100683098,GeneID:100687498,GeneID:100687585,GeneID:100687651,GeneID:100687725,GeneID:483856,GeneID:483857,GeneID:483858,GeneID:607644,GeneID:476100,GeneID:100683328,GeneID:483859,GeneID:100683469,GeneID:100683549,GeneID:100688113,GeneID:476101,GeneID:476102,GeneID:100688377,GeneID:483862,GeneID:483863,GeneID:483865,GeneID:612895,GeneID:100688664,GeneID:483867,GeneID:476103,GeneID:100683078…
19	28888387	33532219	4643832	374	CNTNAP5,NM_001048108.1,NP_001041573.1,LOC100684081,LOC100684149,LOC100684217,XM_003432471.1,LOC100682780,XP_003432519.1,XP_003432509.1,LOC100684362,XM_003432461.1,XM_540996.3,TSN,XP_540996.3,XM_533319.3,MKI67IP,XP_533319.2,XM_003432463.1,CLASP1,XP_003432511.1,XP_852721.2,TFCP2L1,XM_847628.2,XP_003432520.1,LOC100682984,XM_003432472.1,XP_541000.3,LOC483880,XM_541000.3,XP_541001.2,RALB,XM_541001.3,N…	GeneID:483874,GeneID:100684081,GeneID:100684149,GeneID:100684217,GeneID:100682780,GeneID:100684362,GeneID:483876,GeneID:476111,GeneID:100684635,GeneID:610193,GeneID:100682984,GeneID:483880,GeneID:483881,GeneID:476112,GeneID:100684929,GeneID:403419,GeneID:100683127,GeneID:483882,GeneID:100683268,GeneID:100683348,GeneID:476113,GeneID:483883
19	44869988	45500415	630427	58	XP_003432535.1,LOC100685064,XM_003432487.1,LOC100685144	GeneID:100685064,GeneID:100685144
20	3006789	4573204	1566415	71	XM_003432755.1,LOC100688191,XP_003432803.1,XP_548542.3,ZNF197,XM_548542.3,XM_548543.3,ZNF660,XP_548543.1,LOC100688116,XM_843526.2,SLC41A3,XP_848619.1,XM_003432731.1,LOC100685871,XP_003432779.1,XM_533713.3,ALDH1L1,XP_533713.2,XP_003432804.1,LOC100688265,XM_003432756.1,XP_851361.1,KLF15,XM_846268.1,XP_851379.2,CCDC37,XM_846286.2,XP_851395.2,ZXDC,XM_846302.2,XP_533714.2,UROC1,XM_533714.3,XP_541732.2…	GeneID:100688191,GeneID:491421,GeneID:491422,GeneID:100688116,GeneID:606774,GeneID:100685871,GeneID:476506,GeneID:100688265,GeneID:609067,GeneID:609082,GeneID:609097,GeneID:476507,GeneID:484618,GeneID:609138,GeneID:484619,GeneID:476509,GeneID:100688869,GeneID:100688943
20	4726911	16565640	11838729	860	PODXL2,XM_541737.3,XP_541737.3,XP_851631.1,ABTB1,XM_846538.2,XM_533717.3,XM_851590.2,MGLL,XP_533717.2,XP_856683.1,XP_541739.2,KBTBD12,XM_541739.2,NP_001003315.1,SEC61A1,NM_001003315.1,XM_843619.2,RUVBL1,XP_848712.1,LOC100682986,XM_533720.3,EEFSEC,XP_533720.2,XM_846718.2,DNAJB8,XP_851811.1,XM_541740.3,GATA2,XP_541740.2,XP_857090.1,XM_851997.1,LOC100682861,XM_843737.2,RPN1,XP_848830.1,LOC100682925,…	GeneID:484623,GeneID:609299,GeneID:476511,GeneID:484625,GeneID:404006,GeneID:476512,GeneID:100682986,GeneID:476514,GeneID:609460,GeneID:484626,GeneID:100682861,GeneID:476516,GeneID:100682925,GeneID:100684415,GeneID:404007,GeneID:484627,GeneID:484628,GeneID:476517,GeneID:476518,GeneID:484629,GeneID:609630,GeneID:484630,GeneID:100683130,GeneID:476519,GeneID:100683208,GeneID:484632,GeneID:100687984,…
20	16628542	20106506	3477964	248	LRRN1,XM_003432750.1,LOC100686482,XM_533757.3,CRBN,XP_533757.2,XM_533758.3,TRNT1,XP_533758.3,XP_533759.3,IL5RA,XM_533759.3,XM_003432751.1,XM_003432752.1,CNTN4,XP_003432800.1,XP_003432799.1,VN2R304P,LOC100686722,XM_541801.3,CNTN6,XM_003432753.1,XP_541801.3,XP_003432801.1,LOC100686800,LOC100686888,XM_533760.3,CHL1,XP_533760.3,LOC100686968,LOC100686433,LOC100687133	GeneID:484682,GeneID:100686482,GeneID:476551,GeneID:476552,GeneID:476553,GeneID:100686094,GeneID:100101251,GeneID:100686722,GeneID:484686,GeneID:100686800,GeneID:100686888,GeneID:476554,GeneID:100686968,GeneID:100686433,GeneID:100687133
20	23854036	26995872	3141836	232	FOXP1,XM_858603.2,XP_863696.2,XP_853636.1,LOC610950,XM_848543.2,NM_001003337.1,MITF,NP_001003337.1,XP_541808.3,FRMD4B,XM_541808.3,XM_549501.3,LMOD3,XP_549501.2,XM_533764.3,ARL6IP5,XP_533764.2,XM_859110.2,UBA3,XM_846697.2,XP_851790.1,XP_864203.1,XM_533766.3,TMF1,XP_533766.1,NP_001009187.1,AER61,NM_001009187.1,XP_853693.2,LOC610997,XM_848600.2,XP_003432802.1,TPM3,XM_003432754.1,XM_848605.2,LOC61100…	GeneID:484692,GeneID:610950,GeneID:415126,GeneID:484693,GeneID:476558,GeneID:476559,GeneID:476560,GeneID:476561,GeneID:494221,GeneID:610997,GeneID:484695,GeneID:611001,GeneID:484696,GeneID:476562
20	27801466	31361776	3560310	250	XP_541813.3,LRIG1,XM_541813.3,XM_848677.2,SLC25A26,XP_853770.1,LOC100688590,XP_533770.3,MAGI1,XM_533770.3,LOC100683963,XR_134479.1,XP_848393.1,ADAMTS9,XM_843300.2,XP_541815.2,PRICKLE2,XM_541815.2,XP_541816.2,PSMD6,XM_541816.3,XM_843193.2,ATXN7,XP_848286.1,XP_533771.3,THOC7,XM_533771.3,XP_541819.3,LOC484703,XM_541819.3,XP_541820.3,XP_003432857.1,XM_541820.3,SYNPR,XM_003432809.1,LOC100686013,XP_848…	GeneID:484698,GeneID:611050,GeneID:100688590,GeneID:476565,GeneID:100683963,GeneID:606847,GeneID:484699,GeneID:484700,GeneID:484701,GeneID:476567,GeneID:484703,GeneID:484704,GeneID:100686013,GeneID:484705
20	31445328	35741445	4296117	300	CADPS,XM_843310.2,XP_848403.2,XM_843330.2,FEZF2,XP_848423.1,XM_533773.3,LOC476569,XP_533773.1,XM_541822.3,PTPRG,XM_003432852.1,XP_541822.3,XP_003432900.1,XM_003432866.1,LOC100687909,XP_003432914.1,LOC476570,LOC100687534,NM_001142257.1,FHIT,NP_001135729.1,XR_134476.1,LOC100685571,XP_533776.3,LOC476572,XM_533776.3,LOC100685729,XM_844002.2,LOC607366,XP_849095.1,XM_844019.2,LOC607380,XP_849112.1,XM_0…	GeneID:484705,GeneID:476568,GeneID:476569,GeneID:484706,GeneID:100687909,GeneID:476570,GeneID:100687534,GeneID:100215999,GeneID:100685571,GeneID:476572,GeneID:100685729,GeneID:607366,GeneID:607380,GeneID:484710,GeneID:100688570,GeneID:476574,GeneID:476575,GeneID:612771,GeneID:484712,GeneID:476576,GeneID:484713,GeneID:476577
20	38006332	41327714	3321382	249	XM_533789.3,CACNA2D3,XP_533789.3,XM_003432779.1,LOC100683329,XP_003432827.1,NM_001114878.1,SELK,NP_001108350.1,XM_844154.2,ACTR8,XP_849247.2,XP_533791.3,IL17RB,XM_533791.3,XP_541839.3,CHDH,XM_541839.3,XM_844338.2,CACNA1D,XP_849431.1,XP_858663.1,XP_003432835.1,XM_003432787.1,XM_853570.2,XM_844390.2,DCP1A,XM_853726.2,XP_849483.2,XP_858819.2,XP_533792.3,TKT,XM_533792.3,NP_001008716.1,PRKCD,NM_001008…	GeneID:476585,GeneID:100683329,GeneID:476586,GeneID:607274,GeneID:476587,GeneID:484723,GeneID:484724,GeneID:607346,GeneID:476588,GeneID:494005,GeneID:476589,GeneID:100687331,GeneID:100687410,GeneID:484728,GeneID:608110,GeneID:476590,GeneID:476591,GeneID:476592,GeneID:484731,GeneID:100685258,GeneID:476593,GeneID:100686165,GeneID:100687727,GeneID:484735,GeneID:476594,GeneID:476595,GeneID:484736,Gen…
20	41533143	46161416	4628273	296	DOCK3,XM_533813.3,XP_533813.3,LOC100687728,LOC100688691,XM_541872.3,MAPKAPK3,XP_541872.3,XP_541873.3,CISH,XM_541873.3,XM_533816.3,HEMK1,XP_533816.2,XP_003432887.1,XP_850659.1,LOC608514,XM_003432839.1,XM_845566.2,XP_003432872.1,CACNA2D2,XM_003432824.1,XM_845052.2,TMEM115,XP_850145.1,XP_541875.2,LOC484759,XM_541875.2,XM_533817.3,NPRL2,XP_533817.1,XM_533818.3,ZMYND10,XP_533818.1,XP_850255.2,RASSF1,X…	GeneID:476610,GeneID:100687728,GeneID:100688691,GeneID:484756,GeneID:484757,GeneID:476613,GeneID:608514,GeneID:100688870,GeneID:484758,GeneID:484759,GeneID:476614,GeneID:476615,GeneID:607929,GeneID:608576,GeneID:484760,GeneID:608602,GeneID:608612,GeneID:608620,GeneID:484761,GeneID:476616,GeneID:484762,GeneID:442957,GeneID:476617,GeneID:403613,GeneID:484763,GeneID:476618,GeneID:608064,GeneID:47661…
21	3031524	7182845	4151321	209	XP_003432990.1,LOC100688295,XM_003432942.1,LOC100684365,NM_001003074.1,PGR,NP_001003074.1,XM_533968.3,ARHGAP42,XP_533968.3,LOC606831,LOC100685652,LOC100685600,XM_542227.3,CNTN5,XP_542227.3,LOC100684809,LOC100688359,LOC100688425,LOC100688495	GeneID:100688295,GeneID:100684365,GeneID:403621,GeneID:476762,GeneID:606831,GeneID:100685652,GeneID:100685600,GeneID:485109,GeneID:100684809,GeneID:100688359,GeneID:100688425,GeneID:100688495
21	7484537	9385229	1900692	141	LOC485113,LOC100688721,XM_533970.3,JRKL,XP_533970.1,XM_542232.3,CCDC82,XP_542232.2,XP_542234.2,MAML2,XM_542234.3,XM_003433005.1,LOC100685070,XP_003433053.1,LOC100684540,XP_848239.1,MTMR2,XM_843146.2,XM_533972.3,CEP57,XP_533972.2,XP_848326.1,LOC485117,XM_843233.2,NME1,XM_542236.2,SESN3,XP_542236.1,XM_542237.3,ENDOD1,XP_542237.3,XP_542238.3,LOC485120,XM_542238.3,XP_542239.1,LOC485121,XM_542239.1,XP…	GeneID:485113,GeneID:100688721,GeneID:476764,GeneID:485114,GeneID:485116,GeneID:100685070,GeneID:100684540,GeneID:606918,GeneID:476766,GeneID:485117,GeneID:476767,GeneID:485118,GeneID:485119,GeneID:485120,GeneID:485121,GeneID:476768,GeneID:485122,GeneID:485123
21	9481526	14506249	5024723	380	MRE11A,XM_003433020.1,XM_542244.3,XP_542244.2,XP_003433068.1,LOC100682906,NM_001003108.1,GPR83,NP_001003108.1,XP_849316.1,FOLR4,XM_844223.1,XP_849329.1,PANX1,XM_844236.1,XM_542245.3,HEPHL1,XP_542245.3,LOC100683033,LOC100683101,LOC100683184,XP_003432992.1,LOC100683245,XM_003432944.1,XM_533975.3,MED17,XP_533975.3,XM_851136.2,LOC607137,XP_856229.2,XM_533976.3,TAF1D,XP_533976.1,XP_003432993.1,LOC1006…	GeneID:494006,GeneID:100682906,GeneID:403699,GeneID:607523,GeneID:607532,GeneID:485127,GeneID:100683033,GeneID:100683101,GeneID:100683184,GeneID:100683245,GeneID:476769,GeneID:607137,GeneID:476770,GeneID:100683524,GeneID:607744,GeneID:100685017,GeneID:476771,GeneID:607790,GeneID:607818,GeneID:485131,GeneID:476772,GeneID:479257,GeneID:485134,GeneID:100682679,GeneID:485136,GeneID:100683882,GeneID:1…
21	14583488	19894865	5311377	394	NP_001182763.1,CTSC,NM_001195834.1,XM_845119.2,RAB38,XP_850212.2,LOC100684591,XM_843602.2,XM_851794.2,TMEM135,XP_848695.1,XP_856887.2,LOC100684664,XP_848753.2,FZD4,XM_843660.2,XM_542268.3,PRSS23,XP_542268.1,XM_843677.2,ME3,XP_848770.1,XR_134491.1,LOC100685514,XP_003432998.1,LOC100686097,XM_003432950.1,XM_533983.3,XM_003432951.1,CCDC81,XP_533983.2,XP_003432999.1,XM_533984.3,LOC476778,XP_533984.1,X…	GeneID:403458,GeneID:608181,GeneID:100684591,GeneID:607444,GeneID:100684664,GeneID:485149,GeneID:485150,GeneID:485151,GeneID:100685514,GeneID:100686097,GeneID:476777,GeneID:476778,GeneID:476779,GeneID:100684961,GeneID:476780,GeneID:476781,GeneID:485154,GeneID:476782,GeneID:476783,GeneID:608427,GeneID:476784,GeneID:100685125,GeneID:100685203,GeneID:485156,GeneID:100685287,GeneID:485158,GeneID:1006…
21	19985696	20704612	718916	58	XR_134492.1,LOC100685935,LOC100686166,LOC100686237	GeneID:100685935,GeneID:100686166,GeneID:100686237
21	20780261	22626423	1846162	160	LOC100686324,LOC100686413,LOC100686485,LOC608770	GeneID:100686324,GeneID:100686413,GeneID:100686485,GeneID:608770
21	22690150	31717622	9027472	615	XP_858664.1,ODZ4,XM_853571.2,XP_851061.1,NARS2,XM_845968.1,XP_542285.3,GAB2,XM_542285.3,XP_542286.3,USP35,XM_542286.3,XM_846010.2,KCTD21,XP_851103.1,XM_533998.3,ALG8,XP_533998.2,LOC607796,XM_533999.3,NDUFC2,XP_533999.1,XP_542287.1,THRSP,XM_542287.1,XP_542288.3,KCTD14,XM_542288.3,XP_534000.2,INTS4,XM_534000.2,LOC100686414,LOC100687013,XM_534002.3,RSF1,XP_534002.2,NM_001003288.1,CLNS1A,NP_001003288…	GeneID:485166,GeneID:608831,GeneID:485167,GeneID:485168,GeneID:608875,GeneID:476793,GeneID:607796,GeneID:476794,GeneID:485169,GeneID:485170,GeneID:476795,GeneID:100686414,GeneID:100687013,GeneID:476797,GeneID:403971,GeneID:476798,GeneID:100687674,GeneID:608960,GeneID:476799,GeneID:607885,GeneID:485173,GeneID:485174,GeneID:485175,GeneID:607920,GeneID:485176,GeneID:607939,GeneID:100688645,GeneID:48…
21	31797537	45877079	14079542	1034	NP_001192119.1,TRIM6,NM_001205190.1,LOC100684396,NM_001205191.1,TRIM34,NP_001192120.1,XP_003433029.1,LOC100684459,XM_003432981.1,XM_542402.3,TRIM22,XP_542402.2,XP_542403.2,cOR52H9,XM_542403.2,XP_542404.1,cOR52H7,XM_542404.1,XP_003433074.1,LOC100685491,XM_003433026.1,XP_542406.3,LOC485288,XM_542406.3,cOR52U3P,XP_542408.3,LOC485290,XM_542408.3,XP_542409.3,cOR52AC1,XM_542409.3,NP_001017521.1,cOR52P3…	GeneID:100568301,GeneID:100684396,GeneID:100568302,GeneID:100684459,GeneID:485284,GeneID:485285,GeneID:485286,GeneID:100685491,GeneID:485288,GeneID:485289,GeneID:485290,GeneID:485291,GeneID:485292,GeneID:485293,GeneID:100684837,GeneID:485294,GeneID:485295,GeneID:100685069,GeneID:485296,GeneID:100685816,GeneID:100685902,GeneID:485299,GeneID:478801,GeneID:485300,GeneID:485301,GeneID:485302,GeneID:1…
21	52859427	54021744	1162317	100	XP_542545.2,KCNA4,XM_542545.2,XP_003432989.1,LOC100688066,XM_003432941.1,XP_542546.2,FSHB,XM_542546.2,NM_001005759.1,GIF,NP_001005759.1,XP_855361.1,TCN1,XM_850268.1,NM_001003172.1,MS4A2,NP_001003172.1,XM_850284.2,MS4A6A,XP_855377.2,XM_534104.3,MS4A4A,XP_534104.3,XP_855389.2,MS4A7,XM_850296.2,XP_534105.3,MS4A14,XM_534105.3,XM_850300.2,MS4A5,XP_855393.1,NM_001048028.1,NP_001041493.1,XP_003433052.1,…	GeneID:485427,GeneID:100688066,GeneID:485428,GeneID:449477,GeneID:612538,GeneID:403799,GeneID:612553,GeneID:476900,GeneID:612564,GeneID:476901,GeneID:612568,GeneID:485430,GeneID:100683628
22	18087110	21508261	3421151	256	XP_542593.3,DIAPH3,XM_542593.3,LOC609929,XR_134500.1,XR_134495.1,LOC100686460,XR_134496.1,LOC100686550,LOC100686620,XM_003433051.1,LOC100688801,XP_003433099.1,XP_003433087.1,UBE2E2,XM_003433039.1,XR_134501.1,LOC607666,LOC100686777,LOC100686854,XR_134497.1,LOC100686939,LOC100687015,LOC100687102,LOC100682554,LOC100687183,LOC610082,XP_865971.1,LOC610091,XM_860878.2	GeneID:485474,GeneID:609929,GeneID:100686460,GeneID:100686550,GeneID:100686620,GeneID:100688801,GeneID:485477,GeneID:607666,GeneID:100686777,GeneID:100686854,GeneID:100686939,GeneID:100687015,GeneID:100687102,GeneID:100682554,GeneID:100687183,GeneID:610082,GeneID:610091
22	22302368	25423338	3120970	236	LOC100687653,LOC100687816,LOC100687889,XR_134498.1,LOC100682862,LOC100687963,LOC100688119,LOC100688195,XM_843846.2,PCDH9,XM_003433053.1,XP_848939.1,XP_003433101.1,LOC485484	GeneID:100687653,GeneID:100687816,GeneID:100687889,GeneID:100682862,GeneID:100687963,GeneID:100688119,GeneID:100688195,GeneID:476942,GeneID:485484
22	25554746	26699297	1144551	88	LOC100683102,XP_003433088.1,LOC100688403,XM_003433040.1,LOC100688471,LOC100683185,LOC100688541,LOC100688620	GeneID:100683102,GeneID:100688403,GeneID:100688471,GeneID:100683185,GeneID:100688541,GeneID:100688620
22	26862862	27901600	1038738	70	LOC100683330,XM_542604.3,LOC485485,XP_542604.1,LOC100683472,LOC100688693,XM_542606.3,KLHL1,XP_542606.3,LOC100688757,LOC100688823	GeneID:100683330,GeneID:485485,GeneID:100683472,GeneID:100688693,GeneID:485487,GeneID:100688757,GeneID:100688823
22	27980153	30350071	2369918	190	LOC100688897,LOC100688974,XM_542608.3,DACH1,XP_542608.3,LOC100682656,XM_003433054.1,LOC100683696,XP_003433102.1,XP_534144.3,LOC476944,XM_534144.3,XM_003433055.1,XM_542610.3,DIS3,XP_003433103.1,XP_542610.3,XP_534145.3,PIBF1,XM_534145.3,XM_843983.2,KLF5,XP_849076.1,LOC100682890	GeneID:100688897,GeneID:100688974,GeneID:485489,GeneID:100682656,GeneID:100683696,GeneID:476944,GeneID:485491,GeneID:476945,GeneID:612788,GeneID:100682890
22	30419545	34921309	4501764	304	XM_542612.3,KLF12,XP_542612.3,XM_003433056.1,LOC100684108,XP_003433104.1,LOC100684181,XP_542613.3,TBC1D4,XM_542613.3,LOC100683016,LOC100683081,XM_534146.3,COMMD6,XP_534146.2,XM_534147.3,UCHL3,XP_534147.3,XP_534148.3,LMO7,XM_534148.3,XP_542614.3,KCTD12,XM_542614.3,XP_542615.3,IRG1,XM_542615.3,NM_001011556.1,CLN5,NP_001011556.1,XP_542618.2,FBXL3,XM_542618.3,XM_852853.2,MYCBP2,XP_857946.2,LOC1006833…	GeneID:485493,GeneID:100684108,GeneID:100684181,GeneID:485494,GeneID:100683016,GeneID:100683081,GeneID:476946,GeneID:476947,GeneID:476948,GeneID:485495,GeneID:485496,GeneID:485498,GeneID:485499,GeneID:476952,GeneID:100683374,GeneID:100683449,GeneID:100683525,GeneID:100683601,GeneID:610720,GeneID:100683672,GeneID:403862
22	35000737	36098593	1097856	80	LOC100683966,LOC100684034,XM_003433058.1,LOC100684962,XP_003433106.1,XM_844200.2,XM_853101.2,RBM26,XP_849293.2,XP_858194.2,XP_534156.2,NDFIP2,XM_534156.3	GeneID:100683966,GeneID:100684034,GeneID:100684962,GeneID:476955,GeneID:476956
22	37163226	38599194	1435968	99	LOC100684460,XR_134503.1,LOC485507,XM_848520.2,LOC612976,XP_853613.1,LOC100685654,LOC100684541,LOC100684615	GeneID:100684460,GeneID:485507,GeneID:612976,GeneID:100685654,GeneID:100684541,GeneID:100684615
22	38709756	40948387	2238631	158	LOC100684683,LOC100684756,XM_542628.3,SLITRK1,XP_542628.2,LOC100684839,LOC100685904,LOC100684989,LOC100685150,XP_542630.1,SLITRK6,XM_542630.3	GeneID:100684683,GeneID:100684756,GeneID:485509,GeneID:100684839,GeneID:100685904,GeneID:100684989,GeneID:100685150,GeneID:485511
22	41537818	42908583	1370765	107	XP_849341.1,LOC608024,XM_844248.2,LOC100685306,XM_844279.2,SLITRK5,XP_849372.1,LOC100685392,LOC100685465	GeneID:608024,GeneID:100685306,GeneID:485513,GeneID:100685392,GeneID:100685465
22	42989555	45521768	2532213	182	LOC100686292,LOC100685543,XP_542635.3,LOC485516,XM_542635.3,LOC100686461,LOC100685705,LOC100685783,LOC100686551,LOC100686695,LOC100685873,XP_542637.3,GPC5,XM_542637.3	GeneID:100686292,GeneID:100685543,GeneID:485516,GeneID:100686461,GeneID:100685705,GeneID:100685783,GeneID:100686551,GeneID:100686695,GeneID:100685873,GeneID:485518
22	45634052	46047373	413321	34	GPC5,XM_542637.3,XP_542637.3	GeneID:485518
22	46129109	47115457	986348	74	GPC5,XM_542637.3,XP_542637.3,XM_534162.3,GPC6,XP_534162.3	GeneID:485518,GeneID:476962
22	51312915	53089208	1776293	136	FARP1,XM_534170.3,XP_534170.3,XM_003433064.1,STK24,XP_003433112.1,XP_542648.1,LOC485529,XM_542648.3,NM_001003036.1,SLC15A1,NP_001003036.1,XM_854625.2,DOCK9,XP_859718.2,XM_003433065.1,XP_003433113.1,XM_854863.2,UBAC2,XP_859956.1,XP_542650.1,GPR18,XM_542650.3,XM_534172.3,TM9SF2,XP_534172.2,LOC100688442,LOC100687412,XP_003433114.1,TAF13,XM_003433066.1,XP_534174.2,CLYBL,XM_534174.3,XM_849173.2,ZIC5,X…	GeneID:476970,GeneID:100688038,GeneID:485529,GeneID:403561,GeneID:612820,GeneID:608309,GeneID:485531,GeneID:476972,GeneID:100688442,GeneID:100687412,GeneID:476973,GeneID:476974,GeneID:612986,GeneID:485533,GeneID:100687654,GeneID:100688851,GeneID:476975
22	53157798	55874422	2716624	209	PCCA,XM_534175.3,XP_534175.2,XP_003433116.1,A2LD1,XM_003433068.1,XP_003433093.1,LOC608400,XM_003433045.1,XP_534177.3,TMTC4,XM_534177.3,XM_542654.3,NALCN,XP_542654.3,XP_542655.2,ITGBL1,XM_542655.2,XM_003433069.1,FGF14,XP_542656.2,XP_003433117.1,XM_542656.3,XP_534178.1,LOC476978,XM_534178.2,XM_003433070.1,TPP2,XP_003433118.1,XP_003433119.1,LOC100683017,XM_003433071.1,XP_542657.2,LOC485538,XM_542657…	GeneID:476975,GeneID:485534,GeneID:608400,GeneID:476977,GeneID:485535,GeneID:485536,GeneID:485537,GeneID:476978,GeneID:100682942,GeneID:100683017,GeneID:485538,GeneID:100687964,GeneID:611593,GeneID:476980,GeneID:485540,GeneID:611612,GeneID:403448,GeneID:100688120,GeneID:100683473
22	55964567	59685607	3721040	292	LOC100683553,LOC100688196,LOC100688268,XM_003433074.1,LOC100683629,XP_003433122.1,LOC100683697,LOC100688404,NP_001107768.1,EFNB2,NM_001114296.1,XP_868559.2,LOC611747,XM_863466.2,XP_003433141.1,LOC100688758,XM_003433093.1,LOC100686462,XR_134505.1	GeneID:100683553,GeneID:100688196,GeneID:100688268,GeneID:100683629,GeneID:100683697,GeneID:100688404,GeneID:611745,GeneID:611747,GeneID:100688758,GeneID:100686462
23	3007319	15564759	12557440	899	LOC477000,XR_134509.1,LOC607874,XM_003433158.1,LOC100686257,XP_003433206.1,LOC100685851,LOC100685936,LOC100686145,XP_849879.2,TMEM90B,XM_844786.2,LOC100686209,LOC100688361,LOC100686295,XP_542682.3,CST7,XM_542682.3,XP_850086.2,LOC608089,XM_844993.2,XM_534200.3,ACSS1,XP_534200.3,XP_850138.1,VSX1,XM_845045.1,LOC100686553,LOC100686621,XM_542683.3,ENTPD6,XP_542683.3,XM_003433131.1,PYGB,XP_534201.2,XP_…	GeneID:477000,GeneID:607874,GeneID:100686257,GeneID:100685851,GeneID:100685936,GeneID:100686145,GeneID:612795,GeneID:100686209,GeneID:100688361,GeneID:100686295,GeneID:485563,GeneID:608089,GeneID:477002,GeneID:608128,GeneID:100686553,GeneID:100686621,GeneID:485564,GeneID:477003,GeneID:477004,GeneID:477005,GeneID:477006,GeneID:608182,GeneID:608197,GeneID:100686940,GeneID:485566,GeneID:100687103,Ge…
23	17417120	21769854	4352734	345	XM_003433125.1,RBMS3,XP_862067.1,XP_003433173.1,XP_850695.2,XP_862040.2,XM_856947.2,XM_856974.2,XM_845602.2,XP_003433148.1,LOC100682756,XM_003433100.1,XP_003433149.1,LOC100682830,XM_003433101.1,LOC100682907,LOC100682970,XM_542751.3,AZI2,XP_542751.3,XP_542752.1,CMC1,XM_542752.1,XP_003433174.1,LOC100688520,XM_003433126.1,LOC100683103,LOC100683186,XP_850738.1,EOMES,XM_845645.2,LOC100683246,XP_542756…	GeneID:485630,GeneID:100682756,GeneID:100682830,GeneID:100682907,GeneID:100682970,GeneID:485632,GeneID:485633,GeneID:100688520,GeneID:100683103,GeneID:100683186,GeneID:485636,GeneID:100683246,GeneID:485637,GeneID:485638,GeneID:485639,GeneID:485640,GeneID:610034,GeneID:477043,GeneID:100682555,GeneID:477044,GeneID:477045
23	21816738	21934033	117295	12
23	27953917	31498770	3544853	268	XP_542771.3,TBC1D5,XM_542771.3,XM_542772.3,PLCL2,XP_542772.3,XM_534251.3,DAZL,XP_534251.3,XM_542773.3,RFTN1,XP_542773.3,XM_848035.2,LOC610514,XP_853128.1,XM_848056.2,DPH3,XP_853149.1,XP_003433180.1,XM_003433132.1,XM_534252.3,GALNTL2,XP_534252.2,XM_003433133.1,ANKRD28,XM_534254.3,XP_003433181.1,XP_534254.3,XM_534255.3,BTD,XP_534255.2,XP_534256.3,HACL1,XM_534256.3,XP_863347.1,XP_863371.1,XP_0034331…	GeneID:485651,GeneID:485652,GeneID:477055,GeneID:485653,GeneID:610514,GeneID:610533,GeneID:477056,GeneID:477058,GeneID:477059,GeneID:477060,GeneID:608697,GeneID:485656,GeneID:477061,GeneID:485657,GeneID:477062,GeneID:610614,GeneID:477063,GeneID:100685362,GeneID:485659,GeneID:610649,GeneID:477064,GeneID:608806,GeneID:477066,GeneID:610708,GeneID:485660,GeneID:100686386,GeneID:100686208,GeneID:10068…
23	31564011	37377075	5813064	426	XM_003433136.1,LOC100686464,XP_003433184.1,LOC100685443,XM_534263.3,MRPL3,XP_534263.3,XM_542781.3,CPNE4,XP_542781.3,XP_542782.3,ACPP,XM_542782.3,TRNAC-GCA,XP_542783.3,DNAJC13,XM_542783.3,XM_003433137.1,LOC100686855,XP_003433185.1,XP_851567.1,CCRL1,XM_846474.1,XM_542784.3,UBA5,XP_542784.2,XM_858868.2,NPHP3,XP_863961.2,XM_848336.2,LOC610786,XP_853429.2,XM_848363.2,TMEM108,XP_853456.2,LOC100687333,X…	GeneID:100686464,GeneID:100685443,GeneID:477067,GeneID:485661,GeneID:485662,GeneID:100689156,GeneID:485663,GeneID:100686855,GeneID:608898,GeneID:485664,GeneID:485665,GeneID:610786,GeneID:485667,GeneID:100687333,GeneID:608938,GeneID:100687502,GeneID:100685602,GeneID:100685681,GeneID:477070,GeneID:477071,GeneID:477072,GeneID:100687784,GeneID:610830,GeneID:100687938,GeneID:485668,GeneID:477074,GeneI…
23	37458228	42044041	4585813	344	ARMC8,XM_859938.2,XM_847042.2,XM_860161.2,XM_003433149.1,XP_852135.1,XP_003433197.1,XP_865031.2,XP_865254.2,XP_542805.3,TXNDC6,XM_542805.3,XM_534277.3,MRAS,XP_534277.2,LOC611062,XP_542806.2,ESYT3,XM_542806.2,XM_534279.3,CEP70,XP_534279.2,XM_847140.2,LOC609261,XP_852233.1,XM_542807.3,FAIM,XP_542807.2,XM_003433150.1,XP_003433198.1,XM_534280.3,PIK3CB,XP_534280.2,XP_003433157.1,LOC100687445,XM_003433…	GeneID:485684,GeneID:485685,GeneID:477082,GeneID:611062,GeneID:485686,GeneID:477084,GeneID:609261,GeneID:485687,GeneID:477085,GeneID:100687445,GeneID:100684417,GeneID:100684480,GeneID:611131,GeneID:100687614,GeneID:611145,GeneID:611155,GeneID:609331,GeneID:477088,GeneID:477089,GeneID:100687840,GeneID:100687911,GeneID:477091,GeneID:100684860,GeneID:477093,GeneID:477094,GeneID:477095,GeneID:485691,…
23	44835248	47723304	2888056	225	XP_003433207.1,LOC609637,XM_003433159.1,LOC100689001,XM_542824.3,ZIC4,XP_542824.2,XP_854330.2,LOC611554,XM_849237.2,LOC100687698,LOC100682863,XP_003433208.1,LOC100687785,XM_003433160.1,LOC100682988,XP_003433209.1,AGTR1,XM_003433161.1,NP_001003005.1,CPB1,NM_001003005.1,XP_542828.2,CPA3,XM_542828.3,XM_849300.2,GYG1,XP_854393.1,XM_534300.3,HLTF,XP_534300.3,LOC100683054,XM_542830.3,HPS3,XP_542830.3,X…	GeneID:609637,GeneID:100689001,GeneID:485704,GeneID:611554,GeneID:100687698,GeneID:100682863,GeneID:100687785,GeneID:100682988,GeneID:403836,GeneID:403512,GeneID:485707,GeneID:611614,GeneID:477106,GeneID:100683054,GeneID:485709,GeneID:100688379,GeneID:442963,GeneID:611632,GeneID:477107,GeneID:485710,GeneID:611654,GeneID:609743,GeneID:485713,GeneID:100683272,GeneID:477109
23	49665942	54770061	5104119	404	LOC100684084,XM_861130.2,MBNL1,XP_866223.1,XP_866283.1,XP_866180.2,XM_861190.2,XM_861087.2,XM_861207.2,XP_866300.2,NP_001005764.1,NP_001180602.1,NM_001005764.1,P2RY1,NM_001193673.1,XP_854638.1,RAP2B,XM_849545.2,LOC100684366,XP_854672.1,ARHGEF26,XM_849579.1,XM_534311.3,DHX36,XM_003433169.1,XP_534311.2,XP_003433217.1,XP_549530.3,LOC477118,XM_549530.3,XP_534312.2,GPR149,XM_534312.2,XM_003433117.1,LO…	GeneID:100684084,GeneID:477116,GeneID:449621,GeneID:611828,GeneID:100684366,GeneID:611857,GeneID:477117,GeneID:477118,GeneID:477119,GeneID:100684667,GeneID:477120,GeneID:100684154,GeneID:100684810,GeneID:477122,GeneID:485723,GeneID:485724,GeneID:477123,GeneID:100685040,GeneID:100101254,GeneID:612006,GeneID:477124,GeneID:100685126,GeneID:485728,GeneID:100684879,GeneID:485729,GeneID:485730,GeneID:4…
24	3049146	5050375	2001229	122	LOC100686146,XM_843201.2,LOC606793,XP_848294.1,XP_542857.1,CST8,XM_542857.1,LOC100686296,XP_848363.1,CST11,XM_843270.1,XP_848382.2,CSTL1,XM_843289.2,XP_534322.2,NAPB,XM_534322.3,XM_542859.3,GZF1,XP_542859.3,XM_534323.3,NXT1,XP_534323.2,XM_003433187.1,LOC100686670,XP_003433235.1,LOC100686750,XM_843403.2,CD93,XP_848496.1,NM_001006953.1,THBD,NP_001006954.1,LOC100686825,XP_542863.3,SURF6,XM_542863.3,…	GeneID:100686146,GeneID:606793,GeneID:485735,GeneID:100686296,GeneID:606832,GeneID:606837,GeneID:477131,GeneID:485737,GeneID:477132,GeneID:100686670,GeneID:100686750,GeneID:606923,GeneID:474355,GeneID:100686825,GeneID:485740,GeneID:485741,GeneID:485742,GeneID:100689165,GeneID:485743,GeneID:100687074,GeneID:485744,GeneID:607358,GeneID:477133
24	5137340	11040798	5903458	427	XM_843365.2,PLK1S1,XP_848458.2,LOC100687615,LOC100686517,XP_542870.3,RALGAPA2,XM_542870.3,XP_849395.2,LOC607566,XM_844302.2,XP_534327.2,LOC477136,XM_534327.3,LOC100683452,XP_534328.3,CRNKL1,XM_534328.3,XM_534329.3,XM_851508.2,NAA20,XP_534329.2,XP_856601.1,XP_003433236.1,LOC100687912,XM_003433188.1,XM_843542.2,RIN2,XP_848635.2,XP_849585.2,SLC24A3,XM_844492.2,XP_542873.3,LOC485750,XM_542873.3,XM_84…	GeneID:477134,GeneID:100687615,GeneID:100686517,GeneID:485747,GeneID:607566,GeneID:477136,GeneID:100683452,GeneID:477137,GeneID:477138,GeneID:100687912,GeneID:477139,GeneID:607712,GeneID:485750,GeneID:607771,GeneID:100688269,GeneID:477142,GeneID:607819,GeneID:477143,GeneID:607837,GeneID:477145,GeneID:607865,GeneID:100688472,GeneID:477146,GeneID:100688040,GeneID:485753,GeneID:100688542,GeneID:4857…
24	11116294	15105918	3989624	314	MACROD2,XM_003433192.1,XP_003433240.1,XM_534339.3,XM_852855.2,FLRT3,XP_534339.2,XP_857948.1,LOC100687675,LOC100687447,XM_003433189.1,XM_542886.3,SEL1L2,XP_003433237.1,XP_542886.3,XM_534340.3,LOC477150,XP_534340.3,XP_534341.2,ESF1,XM_534341.2,XR_134517.1,LOC608183,XM_844166.2,TASP1,XP_849259.1,XM_542888.3,ISM1,XP_542888.2,XP_542889.2,SPTLC3,XM_542889.2,LOC100682580,XM_534344.3,BTBD3,XP_534344.3,XP…	GeneID:100688976,GeneID:477149,GeneID:100687675,GeneID:100687447,GeneID:485763,GeneID:477150,GeneID:477151,GeneID:608183,GeneID:477152,GeneID:485765,GeneID:485766,GeneID:100682580,GeneID:477154,GeneID:100682727,GeneID:100683450,GeneID:485769,GeneID:100682892,GeneID:485770,GeneID:607391,GeneID:485771,GeneID:477158
24	15172861	24182002	9009141	718	XM_534348.2,ANKRD5,XP_534348.1,XM_542895.3,PAK7,XP_542895.2,XM_845541.2,XM_003433202.1,LOC608500,XP_850634.1,XP_003433250.1,XM_854594.2,PLCB4,XM_534349.3,XP_859687.2,XP_534349.3,XP_859719.2,XM_854626.2,LOC100683162,XM_542896.3,PLCB1,XP_542896.3,XP_534350.2,TMX4,XM_534350.3,XM_542897.3,HAO1,XP_542897.2,XP_534351.2,BMP2,XM_534351.3,XM_542898.3,FERMT1,XP_542898.2,XP_542899.3,LRRN4,XM_542899.3,XM_844…	GeneID:477159,GeneID:485772,GeneID:608500,GeneID:477160,GeneID:100683162,GeneID:485773,GeneID:477161,GeneID:485774,GeneID:477162,GeneID:485775,GeneID:485776,GeneID:607530,GeneID:477163,GeneID:485777,GeneID:608703,GeneID:477165,GeneID:608712,GeneID:100683602,GeneID:485778,GeneID:485779,GeneID:100684544,GeneID:485780,GeneID:100683810,GeneID:100683884,GeneID:477166,GeneID:477167,GeneID:403490,GeneID…
24	24259606	26509318	2249712	162	MYLK2,XM_534377.3,XP_534377.3,XP_003433290.1,LOC100684507,XM_003433242.1,XP_852252.2,LOC609817,XM_847159.2,XP_852264.2,DUSP15,XM_847171.2,XP_534378.3,TTLL9,XM_534378.3,XM_534380.3,PDRG1,XP_534380.3,XP_542951.2,XKR7,XM_542951.2,XP_852296.2,LOC609856,XM_847203.2,XP_542952.2,HCK,XM_542952.3,XM_534381.3,TM9SF4,XM_003433244.1,XP_003433292.1,XP_534381.3,LOC100687939,XM_542953.3,PLAGL2,XP_542953.2,NP_00…	GeneID:477187,GeneID:100684507,GeneID:609817,GeneID:609828,GeneID:477188,GeneID:477190,GeneID:485827,GeneID:609856,GeneID:485828,GeneID:477191,GeneID:100687939,GeneID:485829,GeneID:609881,GeneID:485830,GeneID:100688017,GeneID:100685308,GeneID:485831,GeneID:612903,GeneID:100685634,GeneID:100685707,GeneID:477192,GeneID:485833,GeneID:485834,GeneID:609958,GeneID:485835,GeneID:477193,GeneID:608599,Gen…
24	27619838	30682120	3062282	266	XM_847157.2,PHF20,XP_852250.1,XM_847197.2,SCAND1,XP_852290.1,XP_852733.2,LOC610202,XM_847640.2,XM_542979.3,EPB41L1,XP_542979.3,XM_534409.3,LOC477218,XP_534409.1,XP_865487.1,DLGAP4,XM_860394.2,XM_860469.2,XP_865562.1,XP_003433301.1,LOC100683850,XM_003433253.1,XM_003433254.1,MYL9,XM_003433255.1,XM_542980.3,XP_003433303.1,XP_003433302.1,XP_542980.3,XM_860525.2,TGIF2,XP_865618.1,XM_542982.3,LOC485858…	GeneID:477217,GeneID:609014,GeneID:610202,GeneID:485855,GeneID:477218,GeneID:477219,GeneID:100683850,GeneID:485856,GeneID:485857,GeneID:485858,GeneID:485859,GeneID:477220,GeneID:610279,GeneID:485860,GeneID:485861,GeneID:485862,GeneID:477221,GeneID:477222,GeneID:477223,GeneID:485863,GeneID:610351,GeneID:485864,GeneID:100685444,GeneID:609195,GeneID:477224,GeneID:609224,GeneID:477225,GeneID:485866,G…
24	31074334	35616410	4542076	341	XM_542997.3,LOC485873,XP_542997.3,LOC100686352,LOC100684035,XM_534420.3,TOP1,XP_534420.3,XP_542998.2,PLCG1,XM_542998.3,XP_542999.2,ZHX3,XM_542999.2,XP_543000.2,LPIN3,XM_543000.3,XP_543001.2,EMILIN3,XM_543001.2,XM_534421.3,CHD6,XP_534421.3,XP_003433313.1,LOC100686751,XM_003433265.1,XP_543002.3,PTPRT,XM_543002.3,XM_003433266.1,LOC100686909,XP_003433314.1,LOC100686826,XP_003433258.1,LOC100684461,XM_…	GeneID:485873,GeneID:100686352,GeneID:100684035,GeneID:477229,GeneID:485874,GeneID:485875,GeneID:485876,GeneID:485877,GeneID:477230,GeneID:100686751,GeneID:485878,GeneID:100686909,GeneID:100686826,GeneID:100684461,GeneID:477231,GeneID:610835,GeneID:610842,GeneID:477232,GeneID:100687214,GeneID:485880,GeneID:610874,GeneID:100687504,GeneID:485881,GeneID:485882,GeneID:485883,GeneID:485884,GeneID:1006…
24	39170690	39621149	450459	38	XM_543044.3,B4GALT5,XP_543044.3,XP_854117.1,LOC611366,XM_849024.2,XP_854123.2,SLC9A8,XM_849030.2,NP_001108325.1,IL29L,NM_001114853.1,XP_543047.2,SPATA2,XM_543047.2,XM_534453.3,RNF114,XP_534453.3,XP_543048.1,SNAI1,XM_543048.1,NM_001205096.1,UBE2V1,NP_001192025.1,XM_849066.2,TMEM189,XP_854159.2	GeneID:485920,GeneID:611366,GeneID:611370,GeneID:611377,GeneID:485923,GeneID:477261,GeneID:485924,GeneID:100538347,GeneID:611401
24	39695777	43225877	3530100	282	XP_534455.3,PTPN1,XM_534455.3,XP_543049.3,LOC485925,XM_543049.3,XP_543050.3,PARD6B,XM_543050.3,XP_854208.2,BCAS4,XM_849115.2,XM_848191.2,XM_003433286.1,ADNP,XP_853284.1,XP_003433334.1,XM_862122.2,DPM1,XP_867215.2,XM_543052.2,MOCS3,XP_543052.2,XM_543053.3,KCNG1,XP_543053.2,XM_003433287.1,XM_543054.3,NFATC2,XP_003433335.1,XP_543054.3,XM_534457.3,ATP9A,XP_534457.3,XP_543055.2,SALL4,XM_543055.2,TRNAK…	GeneID:477263,GeneID:485925,GeneID:485926,GeneID:611448,GeneID:485927,GeneID:477264,GeneID:485928,GeneID:485929,GeneID:485930,GeneID:477265,GeneID:485931,GeneID:100689150,GeneID:485932,GeneID:100688380,GeneID:485934,GeneID:611661,GeneID:485935,GeneID:477267,GeneID:485936
25	3106641	8557417	5450776	346	LOC477290,XP_534483.3,CKAP2,XM_534483.3,XM_534484.3,VPS36,XP_534484.2,XP_534485.2,XP_003433339.1,THSD1,XM_003433291.1,XM_534485.3,LOC100684545,LOC100683083,XP_848413.2,TPTE2,XM_843320.2,XP_543118.1,SLC25A15,XM_543118.2,XP_534486.2,MRPS31,XM_534486.3,LOC100683302,XP_534487.3,FOXO1,XM_534487.3,LOC100683497,LOC100683578,XM_534488.3,COG6,XP_534488.2,XP_543123.3,LHFP,XM_543123.3,XP_543124.1,XP_855640.…	GeneID:477290,GeneID:477291,GeneID:477292,GeneID:477293,GeneID:100684545,GeneID:100683083,GeneID:606856,GeneID:485993,GeneID:477294,GeneID:100683302,GeneID:477295,GeneID:100683497,GeneID:100683578,GeneID:477296,GeneID:485998,GeneID:485999,GeneID:486000,GeneID:486001,GeneID:486002,GeneID:607119,GeneID:100683851,GeneID:477297,GeneID:486004,GeneID:477298,GeneID:100684010,GeneID:477299,GeneID:477300,…
25	8636861	13420998	4784137	343	LOC100684668,XP_849439.1,LOC607599,XM_844346.2,LOC100684812,LOC486013,XM_534500.3,RFC3,XP_534500.3,LOC100685152,LOC477309,XR_134525.1,LOC100685516,XP_849359.2,STARD13,XM_844266.2,XM_003433309.1,KL,XP_003433357.1,LOC100685682,XP_543139.3,PDS5B,XM_543139.3,LOC607206,XM_534508.3,N4BP2L2,XP_534508.3,LOC100685762,XP_849767.1,N4BP2L1,XM_844674.2,NM_001006653.4,BRCA2,NP_001006654.2,XP_534509.1,ZAR1L,XM_…	GeneID:100684668,GeneID:607599,GeneID:100684812,GeneID:486013,GeneID:477308,GeneID:100685152,GeneID:477309,GeneID:100685516,GeneID:477311,GeneID:100685604,GeneID:100685682,GeneID:486014,GeneID:607206,GeneID:477316,GeneID:100685762,GeneID:607846,GeneID:474180,GeneID:477317,GeneID:477318,GeneID:100684325,GeneID:450220,GeneID:478072,GeneID:100686069,GeneID:477321,GeneID:486017,GeneID:477322,GeneID:6…
25	13496167	23258426	9762259	698	XM_534517.3,SLC46A3,XP_534517.1,XM_534518.3,POMP,XP_534518.1,XP_534520.2,FLT1,XM_534520.3,XM_543150.3,PAN3,XP_543150.3,NP_001018647.1,FLT3,NM_001020811.1,XP_543152.2,LOC486026,XM_543152.2,XM_543153.3,PRHOXNB,XP_543153.3,XP_543154.2,CDX2,XM_543154.2,XP_543155.3,PDX1,XM_543155.3,XM_845478.2,GSX1,XP_850571.2,XM_534521.3,LOC477327,XP_534521.3,XM_003433295.1,LOC100686016,XP_003433343.1,XP_543157.1,LNX…	GeneID:477324,GeneID:477325,GeneID:403727,GeneID:486024,GeneID:486025,GeneID:486026,GeneID:486027,GeneID:486028,GeneID:493994,GeneID:612833,GeneID:477327,GeneID:100686016,GeneID:486031,GeneID:100687280,GeneID:100687360,GeneID:477328,GeneID:477329,GeneID:486032,GeneID:607633,GeneID:486033,GeneID:100687538,GeneID:100687616,GeneID:100687759,GeneID:486034,GeneID:477331,GeneID:486035,GeneID:477332,Gen…
25	23363007	24786532	1423525	105	NEK1,XM_543184.3,XP_543184.2,NM_001025619.1,CLCN3,NP_001020790.1,XM_534550.3,LOC477355,XP_534550.2,XM_003433344.1,XM_534551.3,MFAP3L,XP_003433392.1,XP_534551.3,XM_543185.3,AADAT,XP_543185.3,LOC100688695,LOC100685963,LOC607085	GeneID:486058,GeneID:477354,GeneID:477355,GeneID:477356,GeneID:486059,GeneID:100688695,GeneID:100685963,GeneID:607085
25	26006340	28025243	2018903	167	GALNTL6,XM_543189.3,XP_543189.3,LOC100686259,LOC100686353,LOC100686437,XP_543898.3,GALNT7,XM_543898.3,XM_543194.3,HMGB2,XP_543194.2,XM_843990.2,SAP30,XP_849083.1,XM_003433357.1,XM_003433358.1,LOC100686672,XP_003433406.1,XP_003433405.1,LOC100686596,XM_844096.2,HAND2,XP_849189.2,LOC100686891,LOC100686972,LOC100687053,XM_534554.3,FBXO8,XP_534554.3,XP_858732.1,LOC607594,XM_853639.2,XP_534555.3,CEP44,…	GeneID:486063,GeneID:100686259,GeneID:100686353,GeneID:100686437,GeneID:486771,GeneID:486068,GeneID:607359,GeneID:100686672,GeneID:100686596,GeneID:607431,GeneID:100686891,GeneID:100686972,GeneID:100687053,GeneID:477359,GeneID:607594,GeneID:477360,GeneID:100687281,GeneID:486073
25	29277557	30373872	1096315	85	LOC100685020,XM_003433319.1,XP_003433367.1,XP_543206.2,BLK,XM_543206.2,XP_849779.1,LOC607855,XM_844686.1,LOC100685492,XM_534558.3,LOC477365,XP_534558.3,XM_843560.2,MTMR9,XP_848653.1,LOC100687842,XP_543208.3,XKR6,XM_543208.3,XM_844766.2,PINX1,XP_849859.1,XP_849880.2,SOX7,XM_844787.2,XM_534559.3,LOC477366,XP_534559.3,XP_543211.3,RP1L1,XM_543211.3,XP_534560.3,LOC477367,XM_534560.3	GeneID:100685020,GeneID:486080,GeneID:607855,GeneID:100685492,GeneID:477365,GeneID:607147,GeneID:100687842,GeneID:486082,GeneID:607910,GeneID:486084,GeneID:477366,GeneID:486085,GeneID:477367
26	7238939	14998850	7759911	586	XP_534639.2,LOC477441,XM_534639.3,XP_543363.2,TMEM132B,XM_543363.2,LOC100688042,XM_543365.3,AACS,XP_543365.3,XP_003433458.1,LOC100688197,XM_003433410.1,XM_534640.3,DHX37,XP_534640.2,TRNAA-UGC,TRNAD-GUC,TRNAF-GAA,XM_847967.2,UBC,XM_003433430.1,XP_853060.1,XP_003433478.1,XM_003433411.1,LOC100688271,XP_003433459.1,XP_543366.3,SCARB1,XM_543366.3,XP_853085.2,NCOR2,XM_847992.2,XM_848000.2,LOC610487,XP_…	GeneID:477441,GeneID:486238,GeneID:100688042,GeneID:486240,GeneID:100688197,GeneID:477442,GeneID:100689139,GeneID:100689152,GeneID:100689110,GeneID:610457,GeneID:100688271,GeneID:486241,GeneID:486242,GeneID:610487,GeneID:100687539,GeneID:477444,GeneID:486244,GeneID:486245,GeneID:477445,GeneID:477446,GeneID:477447,GeneID:486246,GeneID:100687986,GeneID:477449,GeneID:477450,GeneID:100688272,GeneID:6…
26	15084625	26084204	10999579	857	XM_534693.3,MED13L,XP_534693.3,XP_540555.1,LOC483437,XM_540555.3,XP_854047.2,RNFT2,XM_848954.2,XM_848964.2,HRK,XP_854057.2,XP_543414.3,FBXW8,XM_543414.3,XP_854081.1,TESC,XM_848988.1,XP_003433428.1,XP_543416.3,XM_003433380.1,FBXO21,XM_543416.3,NP_001182074.1,NOS1,NM_001195145.1,XP_543417.3,KSR2,XM_543417.3,XM_534696.3,RFC5,XP_534696.3,XM_534697.3,WSB2,XP_534697.2,XM_543418.3,VSIG10,XP_543418.3,NP_…	GeneID:477496,GeneID:483437,GeneID:611303,GeneID:612984,GeneID:486288,GeneID:611331,GeneID:486290,GeneID:477498,GeneID:486291,GeneID:477499,GeneID:477500,GeneID:486292,GeneID:477501,GeneID:477502,GeneID:486293,GeneID:486294,GeneID:100682971,GeneID:611405,GeneID:403553,GeneID:100683104,GeneID:477504,GeneID:100684617,GeneID:486295,GeneID:100683247,GeneID:100684686,GeneID:611477,GeneID:477505,GeneID…
26	26177987	34466221	8288234	424	MTMR3,XM_543475.3,XP_543475.3,XP_854719.2,LOC611903,XM_849626.2,NP_001184002.1,LIF,NM_001197073.1,XP_854737.2,OSM,XM_849644.2,XM_860682.2,GATSL3,XP_865775.1,XM_003433397.1,XM_543476.3,TBC1D10A,XP_003433445.1,XP_543476.3,XM_534733.3,XM_003433398.1,SF3A1,XP_534733.2,XP_003433446.1,XM_003433423.1,LOC100687232,XP_003433471.1,XP_543477.2,RNF215,XM_543477.2,XM_534734.3,SEC14L2,XP_003433447.1,XP_534734.…	GeneID:486349,GeneID:611903,GeneID:403449,GeneID:611921,GeneID:609909,GeneID:486350,GeneID:477538,GeneID:100687232,GeneID:486351,GeneID:477539,GeneID:486352,GeneID:477540,GeneID:486353,GeneID:611960,GeneID:486354,GeneID:100684265,GeneID:486355,GeneID:486356,GeneID:100684483,GeneID:486357,GeneID:100687383,GeneID:477541,GeneID:486358,GeneID:100684616,GeneID:477542,GeneID:611981,GeneID:486360,GeneID…
26	34550879	36491860	1940981	162	LOC608785,LOC100685819,LOC100685908,LOC100685989,XP_534774.3,ZWINT,XM_534774.3,LOC100686148,LOC609140,LOC100686298	GeneID:608785,GeneID:100685819,GeneID:100685908,GeneID:100685989,GeneID:477579,GeneID:100686148,GeneID:609140,GeneID:100686298
26	38660287	40097784	1437497	132	XP_851978.2,DKK1,XM_846885.2,XM_846904.2,PRKG1,XP_851997.2	GeneID:609600,GeneID:609616
27	5695322	9301978	3606656	255	XM_543653.3,KRT85,XP_543653.2,XM_543654.3,LOC486528,XP_543654.3,XP_850166.2,KRT83,XM_845073.2,XP_543656.2,KRT86,XM_543656.3,XM_543657.3,KRT81,XP_543657.2,XM_845098.2,LOC608165,XP_850191.2,LOC486533,XP_534795.3,KRT7,XM_534795.3,XP_543660.2,KRT80,XM_543660.2,XM_543661.3,LOC486535,XP_543661.2,NM_001003227.1,NR4A1,NP_001003227.1,XP_850335.2,LOC608273,XM_845242.2,XM_543663.3,ACVR1B,XP_543663.3,XM_5347…	GeneID:486527,GeneID:486528,GeneID:486529,GeneID:486530,GeneID:486531,GeneID:608165,GeneID:486533,GeneID:477602,GeneID:486534,GeneID:486535,GeneID:403897,GeneID:608273,GeneID:486537,GeneID:477603,GeneID:100684462,GeneID:608344,GeneID:477604,GeneID:403697,GeneID:607787,GeneID:403515,GeneID:486539,GeneID:100684687,GeneID:477605,GeneID:100684757,GeneID:486540,GeneID:477607,GeneID:477606,GeneID:48654…
27	9399346	13009278	3609932	256	XM_846542.2,LOC609303,XP_851635.1,LOC100687363,LOC100687449,XP_543710.3,LOC486584,XM_543710.3,XM_846598.2,LOC609351,XP_851691.1,LOC100687473,XP_543712.3,cOR10AD3,XM_543712.3,XM_846645.2,LOC612872,XP_851738.1,LOC100687679,XM_858305.2,ASB8,XM_543713.3,XP_543713.2,XP_863398.1,NM_001003199.1,PFKM,NP_001003199.1,XM_534823.3,SENP1,XP_534823.3,NM_001006951.1,COL2A1,NP_001006952.1,XM_858675.2,TMEM106C,XP…	GeneID:609303,GeneID:100687363,GeneID:100687449,GeneID:486584,GeneID:609351,GeneID:100687473,GeneID:486586,GeneID:612872,GeneID:100687679,GeneID:486587,GeneID:403849,GeneID:477629,GeneID:403826,GeneID:477630,GeneID:486588,GeneID:486589,GeneID:486590,GeneID:486591,GeneID:609443,GeneID:477631,GeneID:100688151,GeneID:100688219,GeneID:100688299,GeneID:486594,GeneID:100688220,GeneID:486595,GeneID:1006…
27	25571882	26697498	1125616	82	XP_543760.2,BCAT1,XM_543760.3,XR_134547.1,LOC609391,XM_861794.2,LOC610488,XP_866887.1,LOC100685730,XM_003433564.1,SOX5,XM_543762.3,XP_543762.2,XP_003433612.1	GeneID:486633,GeneID:609391,GeneID:610488,GeneID:100685730,GeneID:486635
27	26766001	29047767	2281766	164	SOX5,XM_003433564.1,XM_543762.3,XP_543762.2,XP_003433612.1,LOC610523,XM_543764.3,ETNK1,XP_543764.3,LOC100687416,XM_534864.3,LOC477671,XM_003433565.1,XM_847561.2,XM_861019.2,XM_860987.2,XP_534864.2,XP_003433613.1,XP_852654.2,XP_866080.2,XP_866112.2,XM_534865.3,ST8SIA1,XP_534865.2,XM_534866.3,CMAS,XP_534866.1,XM_543765.3,XM_847653.2,ABCC9,XP_543765.2,XP_852746.1,XM_543766.3,KCNJ8,XP_543766.2,XM_534…	GeneID:486635,GeneID:610523,GeneID:486637,GeneID:100687416,GeneID:477671,GeneID:477672,GeneID:477673,GeneID:486638,GeneID:486639,GeneID:477675,GeneID:403737,GeneID:612957,GeneID:486641,GeneID:100685820,GeneID:100685909,GeneID:609554,GeneID:100686184,GeneID:100686261,GeneID:486765,GeneID:486644,GeneID:100686518,GeneID:100686597,GeneID:100686673
27	29132049	38490752	9358703	676	LOC100687078,LOC100687158,LOC100688670,XR_134548.1,XM_534871.3,PYROXD1,XP_534871.3,XP_537864.2,LOC480745,XM_537864.3,NM_001003233.1,IAPP,NP_001003233.1,XP_852839.2,SLCO1A2,XM_847746.2,NM_001166047.1,SLCO1B3,NP_001159519.1,LOC100688804,XP_852867.1,SLCO1C1,XM_847774.1,XM_848393.2,LOC610836,XP_853486.2,LOC100682607,LOC100687472,LOC100687563,LOC100682682,XP_866480.2,LOC486655,XM_861387.2,XM_543783.3,…	GeneID:100687078,GeneID:100687158,GeneID:100688670,GeneID:477678,GeneID:480745,GeneID:403909,GeneID:403520,GeneID:403519,GeneID:100688804,GeneID:609603,GeneID:610836,GeneID:100682607,GeneID:100687472,GeneID:100687563,GeneID:100682682,GeneID:486655,GeneID:486656,GeneID:477679,GeneID:477680,GeneID:486657,GeneID:477681,GeneID:486658,GeneID:100683253,GeneID:100683335,GeneID:100683404,GeneID:100683475…
27	39767801	42540534	2772733	202	XP_854226.1,KLRG1,XM_849133.2,XM_534894.3,M6PR,XP_534894.2,XM_861897.2,PHC1,XP_866990.1,XP_543824.3,A2ML1,XM_543824.3,XP_543825.3,RIMKLB,XM_543825.3,XM_003433466.1,MFAP5,XM_534895.3,XP_534895.1,XP_003433514.1,NM_001003380.1,AICDA,NP_001003380.1,XP_543826.2,APOBEC1,XM_543826.2,XM_534896.3,GDF3,XP_534896.1,XM_534897.3,LOC477703,XP_534897.3,LOC100685417,XP_543828.3,NANOG,XM_543828.3,NM_001003308.1,S…	GeneID:611464,GeneID:477700,GeneID:610167,GeneID:486697,GeneID:486698,GeneID:477701,GeneID:442983,GeneID:486699,GeneID:477702,GeneID:477703,GeneID:100685417,GeneID:486701,GeneID:403997,GeneID:486703,GeneID:486704,GeneID:486705,GeneID:100685575,GeneID:611536,GeneID:611538,GeneID:100101255,GeneID:100685821,GeneID:100684370,GeneID:100685910,GeneID:477704,GeneID:100684512,GeneID:611559,GeneID:1006859…
27	42599007	44519152	1920145	148	NP_001006646.1,KCNA5,NM_001006645.1,XM_543859.3,KCNA1,XP_543859.1,XP_543860.3,KCNA6,XM_543860.3,XP_543861.3,GALNT8,XM_543861.3,XP_854566.1,LOC611759,XM_849473.1,XM_534915.3,NDUFA9,XP_534915.2,XM_534916.3,AKAP3,XP_534916.2,XM_534917.3,LOC477720,XP_534917.2,XP_854574.2,RAD51AP1,XM_849481.2,XM_534918.3,LOC477721,XP_534918.1,LOC100687967,XM_543862.3,FGF6,XP_543862.1,XP_854580.1,FGF23,XM_849487.1,XM_5…	GeneID:403995,GeneID:486732,GeneID:486733,GeneID:486734,GeneID:611759,GeneID:477718,GeneID:477719,GeneID:477720,GeneID:611768,GeneID:477721,GeneID:100687967,GeneID:486735,GeneID:611773,GeneID:486736,GeneID:611782,GeneID:486738,GeneID:611801,GeneID:477722,GeneID:486739,GeneID:486740,GeneID:100688980,GeneID:611819
27	44574407	47174986	2600579	187	TSPAN9,XM_849537.2,XM_862931.2,LOC610730,XP_868024.1,XP_854630.2,XM_849541.2,TEAD4,XP_854634.2,XP_854644.1,TULP3,XM_849551.1,XP_534921.1,LOC477724,XM_534921.3,LOC100688405,XM_003433478.1,LOC100682990,XP_003433526.1,XP_543870.2,XP_868047.1,FOXM1,XM_543870.3,XM_862954.2,XP_543871.2,NRIP2,XM_543871.2,XP_854667.2,ITFG2,XM_849574.2,XM_534923.3,FKBP4,XP_534923.1,XM_543872.3,DDX11,XP_543872.3,XM_848859.…	GeneID:612996,GeneID:610730,GeneID:611826,GeneID:611832,GeneID:477724,GeneID:100688405,GeneID:100682990,GeneID:486743,GeneID:486744,GeneID:611853,GeneID:477726,GeneID:486745,GeneID:610768,GeneID:486746,GeneID:486747,GeneID:404013,GeneID:100683632,GeneID:477727,GeneID:486749,GeneID:486751,GeneID:611886,GeneID:477728,GeneID:477729,GeneID:100688899,GeneID:486753,GeneID:100684438,GeneID:100684513,Gen…
28	3033619	6176378	3142759	210	LOC486767,XP_003433688.1,LOC100685635,XM_003433640.1,XP_543895.3,FRMPD2,XM_543895.3,XM_850730.2,MAPK8,XM_534943.3,XP_534943.2,XP_855823.1,XP_003433689.1,LOC100685787,XM_003433641.1,XP_543897.3,WDFY4,XM_543897.3,XM_843236.2,LRRC18,XP_848329.1,XP_003433690.1,LOC100685876,XM_003433642.1,LOC100685965,XP_003433691.1,LOC100686036,XM_003433643.1,XP_003433640.1,LOC100686492,XM_003433592.1,XP_543899.2,LOC…	GeneID:486767,GeneID:100685635,GeneID:486768,GeneID:477746,GeneID:100685787,GeneID:486770,GeneID:606813,GeneID:100685876,GeneID:100685965,GeneID:100686036,GeneID:100686492,GeneID:486772,GeneID:607056,GeneID:477747,GeneID:100683107,GeneID:486774,GeneID:486775,GeneID:100685102,GeneID:607129,GeneID:477748,GeneID:477749,GeneID:486776,GeneID:477750,GeneID:477751,GeneID:477752,GeneID:100686700,GeneID:6…
28	6227711	12931916	6704205	401	XM_851096.2,LOC486784,XM_851633.2,XM_851224.2,XP_856189.1,XP_856317.1,XP_856726.2,XM_003433646.1,LOC100687256,XP_003433694.1,XR_134556.1,LOC100683273,XM_843604.2,XM_851880.2,HNRNPF,XM_851801.2,XP_848697.1,XP_856973.1,XP_856894.1,XM_853790.2,LOC607638,XP_858883.2,LOC100686556,XP_534955.3,RASGEF1A,XM_534955.3,XP_543914.2,CSGALNACT2,XM_543914.3,NM_001197099.1,RET,NP_001184028.1,XM_534956.3,BMS1,XP_5…	GeneID:486784,GeneID:100687256,GeneID:100683273,GeneID:477757,GeneID:607638,GeneID:100686556,GeneID:477759,GeneID:486786,GeneID:403494,GeneID:477760,GeneID:100687417,GeneID:486787,GeneID:486788,GeneID:486789,GeneID:100687732,GeneID:486790,GeneID:100683422,GeneID:477761,GeneID:100682701,GeneID:100682785,GeneID:477762,GeneID:477763,GeneID:477764,GeneID:100684815,GeneID:100682864,GeneID:486794,GeneI…
28	13002453	14493972	1491519	109	PIK3AP1,XM_845744.1,XP_850837.1,LOC477783,XM_543946.3,LCOR,LOC100688172,XP_543946.3,XP_003433649.1,LOC100688247,XM_003433601.1,XP_543947.3,SLIT1,XM_543947.3,XM_534979.3,ARHGAP19,XP_534979.3,XR_134552.1,LOC486819,XP_003433627.1,LOC100684222,XM_003433579.1,XM_003433602.1,XM_845837.2,RRP12,XP_003433650.1,XP_850930.2,XM_854945.2,PGAM1,XP_860038.2,XM_534981.3,EXOSC1,XP_534981.1,XP_850068.1,XP_860849.1…	GeneID:608653,GeneID:477783,GeneID:486817,GeneID:100688172,GeneID:100688247,GeneID:486818,GeneID:477784,GeneID:486819,GeneID:100684222,GeneID:608725,GeneID:477786,GeneID:477787,GeneID:486820,GeneID:477788,GeneID:486821,GeneID:486822,GeneID:608755,GeneID:477789,GeneID:486824,GeneID:608786,GeneID:100683034,GeneID:608798,GeneID:100683189,GeneID:486825,GeneID:486826,GeneID:100683677,GeneID:608827,Gen…
28	14562208	15632079	1069871	76	HPS1,XM_534985.3,XP_534985.2,XM_845218.2,XM_856105.2,XM_856134.2,HPSE2,XP_850311.1,XP_861227.2,XP_861198.2,XP_543962.2,CNNM1,XM_543962.3,XM_543963.3,GOT1,XP_543963.1,LOC100684882,LOC100684968,XM_846248.2,SLC25A28,XP_851341.2,XM_845288.2,ENTPD7,XP_850381.1,XM_534986.3,COX15,XP_534986.2,XM_534987.3,CUTC,XP_534987.2	GeneID:477791,GeneID:486831,GeneID:486833,GeneID:486834,GeneID:100684882,GeneID:100684968,GeneID:486837,GeneID:608065,GeneID:477792,GeneID:477793
28	15877406	19402232	3524826	260	CPN1,XM_534989.3,XP_534989.3,LOC100685206,XM_846347.2,ERLIN1,XP_851440.2,XP_534990.2,CHUK,XM_534990.3,XM_534991.3,CWF19L1,XP_534991.2,XM_846354.2,BLOC1S2,XP_851447.1,XP_543967.3,PKD2L1,XM_543967.3,XM_543968.3,SCD,XP_543968.2,LOC100685446,LOC100685518,XP_543970.2,WNT8B,XM_543970.2,XP_543971.2,SEC31B,XM_543971.2,XM_534992.3,NDUFB8,XP_534992.1,XM_846438.2,HIF1AN,XP_851531.2,XP_851539.2,PAX2,XM_84644…	GeneID:477795,GeneID:100685206,GeneID:609141,GeneID:477796,GeneID:477797,GeneID:612865,GeneID:486838,GeneID:486839,GeneID:100685446,GeneID:100685518,GeneID:486841,GeneID:486842,GeneID:477798,GeneID:609221,GeneID:609228,GeneID:612816,GeneID:486844,GeneID:477799,GeneID:486845,GeneID:486846,GeneID:486847,GeneID:486848,GeneID:609313,GeneID:608311,GeneID:100686100,GeneID:486850,GeneID:486851,GeneID:60…
28	19852209	28302817	8450608	668	XP_544009.3,SORCS3,XM_544009.3,XP_003433629.1,LOC100687619,XM_003433581.1,XM_535010.3,SORCS1,XP_535010.3,LOC100687762,LOC100687915,LOC100687988,XM_003433620.1,XM_544010.3,XM_858933.2,XPNPEP1,XP_003433668.1,XP_544010.3,XP_864026.2,XM_544011.3,ADD3,XP_544011.2,XM_847302.2,MXI1,XP_852395.1,XM_535011.3,SMNDC1,XP_535011.2,LOC100684269,XP_544014.2,DUSP5,XM_544014.3,LOC100684419,XP_003433630.1,LOC100688…	GeneID:486879,GeneID:100687619,GeneID:477816,GeneID:100687762,GeneID:100687915,GeneID:100687988,GeneID:486880,GeneID:486881,GeneID:609946,GeneID:477817,GeneID:100684269,GeneID:486884,GeneID:100684419,GeneID:100688152,GeneID:486886,GeneID:486887,GeneID:477818,GeneID:100684841,GeneID:477819,GeneID:486888,GeneID:100685044,GeneID:100688365,GeneID:486890,GeneID:486891,GeneID:100688545,GeneID:477820,Ge…
28	28368718	29467422	1098704	77	XM_003433626.1,ABLIM1,XM_859794.2,XP_864887.1,XP_003433674.1,XP_544029.2,LOC486899,XM_544029.2,XM_544030.3,TRUB1,XP_544030.2,XP_544031.3,ATRNL1,XM_544031.3,LOC100686598	GeneID:477828,GeneID:486899,GeneID:486900,GeneID:486901,GeneID:100686598
28	29580639	31568362	1987723	154	ATRNL1,XM_544031.3,XP_544031.3,XM_846994.2,GFRA1,XP_852087.1,XM_848005.2,LOC610491,XP_853098.2,XP_853113.2,PNLIPRP3,XM_848020.2,XM_535023.3,XP_535023.2,XP_003433675.1,XM_003433627.1,NM_001003319.2,PNLIPRP1,NP_001003319.2,XP_544033.3,PNLIPRP2,XM_544033.3,XP_535024.3,LOC477831,XM_535024.3,XM_544034.3,HSPA12A,XP_544034.3,XP_003433676.1,XP_535025.3,ENO4,XM_003433628.1,XM_535025.3,XM_544035.3,LOC48690…	GeneID:486901,GeneID:609114,GeneID:610491,GeneID:610501,GeneID:477830,GeneID:404010,GeneID:486903,GeneID:477831,GeneID:486904,GeneID:477832,GeneID:486905,GeneID:486906,GeneID:486907,GeneID:486908,GeneID:486909,GeneID:610697,GeneID:100683377,GeneID:477834
28	38138200	44185000	6046800	528	FANK1,XM_849128.2,XP_854221.1,XP_003433638.1,LOC100686018,XM_003433590.1,XM_535059.3,LOC477867,XP_535059.2,XM_544064.3,DOCK1,XP_544064.3,XP_003433687.1,LOC100685103,XM_003433639.1,XP_003433639.1,LOC100686239,XM_003433591.1,XP_854369.2,FOXI2,XM_849276.2,XP_854375.1,CLRN3,XM_849282.2,XM_847604.2,PTPRE,XP_852697.1,XM_861118.2,XP_866211.1,XP_003433641.1,LOC100686578,XM_003433593.1,NM_001003376.1,MGMT…	GeneID:611459,GeneID:100686018,GeneID:477867,GeneID:486934,GeneID:100685103,GeneID:100686239,GeneID:611594,GeneID:611600,GeneID:609852,GeneID:100686578,GeneID:442978,GeneID:611743,GeneID:477869,GeneID:100687969,GeneID:491587,GeneID:607408,GeneID:491588,GeneID:491589,GeneID:100688273,GeneID:607648,GeneID:100688406,GeneID:403937,GeneID:607941,GeneID:480804,GeneID:491412,GeneID:491411,GeneID:1006889…
29	3039909	7724320	4684411	294	PRKDC,NM_001006651.1,NP_001006652.1,XM_535063.3,MCM4,XP_535063.3,LOC100684546,NM_001205115.1,UBE2V2,NP_001192044.1,XP_003433699.1,LOC100684842,XM_003433651.1,XM_003433652.1,LOC100684907,XP_003433700.1,XM_003433653.1,XM_535064.3,EFCAB1,XP_003433701.1,XP_535064.3,LOC100684618,NP_001091450.1,SNAI2,NM_001097981.1,LOC100685131,XM_845653.2,LOC608588,XP_850746.2,LOC608603,XR_134559.1,LOC100684688,XP_003…	GeneID:474176,GeneID:477871,GeneID:100684546,GeneID:608470,GeneID:100684842,GeneID:100684907,GeneID:477872,GeneID:100684618,GeneID:486940,GeneID:100685131,GeneID:608588,GeneID:608603,GeneID:100684688,GeneID:100684758,GeneID:100684843,GeneID:100684909,GeneID:100685366,GeneID:486943,GeneID:100684992,GeneID:486944,GeneID:100685519,GeneID:477874,GeneID:100685153,GeneID:486947,GeneID:100685684,GeneID:…
29	7817055	9271584	1454529	102	LOC100685710,XM_544080.3,OPRK1,XP_544080.2,LOC100685788,XM_544082.3,ATP6V1H,XP_544082.2,XP_848801.1,RGS20,XM_843708.2,XP_535071.3,TCEA1,XM_535071.3,XM_846195.2,LYPLA1,XP_851288.2,XP_848816.1,LOC607375,XM_843723.1,XM_535072.3,MRPL15,XP_535072.2,XP_544084.3,SOX17,XM_544084.3,NP_001003040.1,RP1,NM_001003040.1	GeneID:100685710,GeneID:486951,GeneID:100685788,GeneID:486953,GeneID:486954,GeneID:477879,GeneID:609018,GeneID:607375,GeneID:477880,GeneID:486955,GeneID:403565
29	9367915	13571790	4203875	304	XP_851429.2,XKR4,XM_846336.2,XP_857183.2,LOC477883,XM_852090.2,XP_003433703.1,LOC100686651,XM_003433655.1,XM_544087.3,TMEM68,XP_544087.2,XP_535077.2,TGS1,XM_535077.2,XM_535078.3,LYN,XP_535078.2,XM_535079.3,RPS20,XP_535079.2,XP_544088.3,MOS,XM_544088.3,XM_544089.3,PLAG1,XM_003433657.1,XP_003433705.1,XP_544089.1,XP_003433704.1,XM_003433656.1,XM_846516.2,CHCHD7,XP_851609.2,XP_535080.2,SDR16C5,XM_535…	GeneID:609128,GeneID:477883,GeneID:100686651,GeneID:486958,GeneID:477885,GeneID:477886,GeneID:477887,GeneID:486959,GeneID:486960,GeneID:609282,GeneID:477888,GeneID:100686262,GeneID:100687307,GeneID:100686355,GeneID:100686438,GeneID:477890,GeneID:100686519,GeneID:100687474,GeneID:609535,GeneID:100686599,GeneID:477891,GeneID:486962,GeneID:100687786,GeneID:482977,GeneID:477892,GeneID:486964
29	13634954	15507669	1872715	156	XM_544094.3,CA8,XP_544094.2,LOC609669,NM_001003318.1,RAB2A,NP_001003318.1,LOC476530,XM_544097.3,CHD7,XP_544097.2,LOC100686827,XM_544098.3,CLVS1,XP_544098.2,NM_001003196.1,ASPH,NP_001003196.1,LOC100686912	GeneID:486965,GeneID:609669,GeneID:404009,GeneID:476530,GeneID:486968,GeneID:100686827,GeneID:486969,GeneID:403846,GeneID:100686912
29	16583328	17099225	515897	36	LOC100687234,XP_544101.2,LOC486972,XM_544101.2,LOC100687384	GeneID:100687234,GeneID:486972,GeneID:100687384
29	17159947	23468733	6308786	446	LOC100687475,LOC100687564,XM_544102.3,LOC486973,XP_544102.3,XM_003433659.1,LOC100688592,XP_003433707.1,XP_544103.1,ARMC1,XM_544103.3,XM_853416.2,MTFR1,XP_858509.1,XP_858400.2,XM_853307.2,XP_544104.2,PDE7A,XM_544104.3,LOC100687700,XM_847397.2,DNAJC5B,XP_852490.1,TRNAR-ACG,TRNAY-GUA,TRNAA-AGC,XM_544105.3,XM_853537.2,XM_003433660.1,TRIM55,XP_544105.2,XP_858630.1,XP_003433708.1,NM_001014278.2,CRH,NP_…	GeneID:100687475,GeneID:100687564,GeneID:486973,GeneID:100688592,GeneID:486974,GeneID:477898,GeneID:486975,GeneID:100687700,GeneID:610015,GeneID:100689158,GeneID:100689142,GeneID:100689137,GeneID:486976,GeneID:486977,GeneID:100687787,GeneID:486978,GeneID:477899,GeneID:610051,GeneID:100682929,GeneID:486979,GeneID:486980,GeneID:486981,GeneID:486982,GeneID:100683303,GeneID:610102,GeneID:477900,GeneI…
29	28873758	31592704	2718946	203	LOC100682703,XM_003433669.1,PKIA,XM_848290.2,XP_853383.1,XP_003433717.1,XM_855497.2,LOC487009,XP_860590.2,NP_001041603.1,IL7,NM_001048138.1,LOC100682787,XM_855591.2,STMN2,XP_860684.1,LOC100682865,NM_001002953.1,HEY1,NP_001002953.1,XP_535109.2,MRPS28,XM_535109.3,XP_535110.2,TPD52,XM_535110.3,LOC100686674,LOC100682993,XP_853507.2,ZBTB10,XM_848414.2,XM_003433670.1,LOC100686754,XP_003433718.1,XP_8675…	GeneID:100682703,GeneID:610744,GeneID:487009,GeneID:751768,GeneID:100682787,GeneID:477918,GeneID:100682865,GeneID:403420,GeneID:477919,GeneID:477920,GeneID:100686674,GeneID:100682993,GeneID:487014,GeneID:100686754,GeneID:610871,GeneID:610881,GeneID:610895,GeneID:477923,GeneID:100683209,GeneID:477924
29	31719456	33655046	1935590	129	XP_535114.1,IMPA1,XM_535114.3,XM_003433671.1,XP_003433719.1,XP_003433732.1,LOC100683424,XM_003433684.1,XP_003433720.1,XP_544147.3,ZFAND1,XM_003433672.1,XM_544147.3,XM_535115.3,CHMP4C,XP_535115.1,XM_544148.3,XM_845117.2,SNX16,XP_544148.1,XP_850210.1,LOC487020,XP_853667.2,LOC610974,XM_848574.2,LOC610978,LOC100683651,LOC100683720,LOC100683794,XP_853726.1,LOC487023,XM_848633.1	GeneID:477925,GeneID:100683424,GeneID:487018,GeneID:477926,GeneID:487019,GeneID:487020,GeneID:610974,GeneID:610978,GeneID:100683651,GeneID:100683720,GeneID:100683794,GeneID:487023
29	34529620	36218510	1688890	125	LOC100688173,LOC100684013,LOC611088,XM_544157.3,LRRCC1,XP_544157.3,XP_853833.2,E2F5,XM_848740.2,XM_535116.3,LOC477927,XP_535116.1,LOC100688381,XP_544159.1,CA13,XM_544159.1,NM_001145171.1,NP_001138643.1,NM_001145172.1,CA3,NP_001138644.1,NM_001145170.1,CA2,NP_001138642.1,LOC100684295,XP_544162.2,PSKH2,XM_544162.2,XP_535118.2,ATP6V0D2,XM_535118.2,LOC100684372,XM_535119.3,WWP1,XP_535119.1,XM_535120.3…	GeneID:100688173,GeneID:100684013,GeneID:611088,GeneID:487028,GeneID:611103,GeneID:477927,GeneID:100688381,GeneID:487030,GeneID:487031,GeneID:487032,GeneID:477928,GeneID:100684295,GeneID:487033,GeneID:477929,GeneID:100684372,GeneID:477930,GeneID:477931,GeneID:100688736,GeneID:487034,GeneID:403554,GeneID:611195,GeneID:608680
29	37295160	44827956	7532796	452	LOC477935,LOC100682702,LOC100682786,LOC611295,XP_535125.3,RIPK2,XM_535125.3,XP_544167.2,OSGIN2,XM_544167.3,XM_848973.2,NBN,XP_854066.2,XM_535127.3,DECR1,XP_535127.3,XM_848991.2,CALB1,XP_854084.2,TMEM64,LOC100685045,XP_854107.2,NECAB1,XM_849014.2,XM_863121.2,LOC611361,XP_868214.1,XM_535128.3,TMEM55A,XP_535128.1,XM_003433673.1,LOC100682992,XP_003433721.1,XP_544171.1,OTUD6B,XM_544171.3,XP_003433722.…	GeneID:477935,GeneID:100682702,GeneID:100682786,GeneID:611295,GeneID:477936,GeneID:487038,GeneID:611315,GeneID:477938,GeneID:611334,GeneID:487040,GeneID:100685045,GeneID:611356,GeneID:611361,GeneID:477939,GeneID:100682992,GeneID:487042,GeneID:100683055,GeneID:487043,GeneID:100685367,GeneID:487044,GeneID:100683423,GeneID:100685448,GeneID:487047,GeneID:487048,GeneID:100685605,GeneID:487049,GeneID:4…
30	3008317	6992540	3984223	269	LOC100683306,XM_003433943.1,XP_003433991.1,LOC100683379,XP_003433992.1,LOC100683454,XM_003433944.1,XP_003433971.1,LOC100688383,XM_003433923.1,XP_003433990.1,LOC100687593,XM_003433942.1,LOC100686945,XP_003433993.1,LOC100683535,XM_003433945.1,LOC487451,LOC100688343,cOR4F22P,LOC100685912,XP_544580.3,cOR4F25,XM_544580.3,LOC100688948,LOC100683680,cOR4F24P,LOC100683744,LOC100683816,LOC100683887,XP_8488…	GeneID:100683306,GeneID:100683379,GeneID:100683454,GeneID:100688383,GeneID:100687593,GeneID:100686945,GeneID:100683535,GeneID:487451,GeneID:100688343,GeneID:487453,GeneID:100685912,GeneID:487455,GeneID:100688948,GeneID:100683680,GeneID:487457,GeneID:100683744,GeneID:100683816,GeneID:100683887,GeneID:487459,GeneID:100684042,GeneID:100687258,GeneID:100684112,GeneID:100684182,GeneID:100684249,GeneID…
30	7080223	11604878	4524655	245	XM_844829.2,LOC607958,XP_849922.2,XM_852092.2,MEIS2,XP_857185.2,LOC100687419,LOC100687507,XP_535426.1,LOC478252,XM_535426.2,LOC100687592,XM_535427.3,TMCO5A,XP_535427.3,XM_544609.3,SPRED1,XP_544609.3,XP_535428.3,LOC478254,XM_535428.3,XM_535429.3,RASGRP1,XP_535429.3,XM_003433872.1,LOC100683167,XP_003433920.1,XM_544610.3,THBS1,XP_544610.3,XM_535430.3,FSIP1,XP_535430.3,XP_544612.2,GPR176,XM_544612.2,…	GeneID:607958,GeneID:612759,GeneID:100687419,GeneID:100687507,GeneID:478252,GeneID:100687592,GeneID:478253,GeneID:487485,GeneID:478254,GeneID:478255,GeneID:100683167,GeneID:487486,GeneID:478256,GeneID:487488,GeneID:100687820,GeneID:478257,GeneID:403930,GeneID:607313,GeneID:608350,GeneID:487490,GeneID:608375,GeneID:487491,GeneID:608406,GeneID:487494,GeneID:478258,GeneID:478259,GeneID:487495,GeneID…
30	11704096	14147248	2443152	156	MGA,XM_535440.3,XP_535440.3,XP_003433941.1,XP_544635.3,MAPKBP1,XM_003433893.1,XM_544635.3,NP_001191164.1,JMJD7,NM_001204235.1,NP_001191165.1,PLA2G4B,NM_001204236.1,XP_544637.3,SPTBN5,XM_544637.3,XM_845924.2,EHD4,XP_851017.1,XP_544638.3,PLA2G4E,XM_544638.3,XP_851038.2,PLA2G4D,XM_845945.2,XP_544639.3,PLA2G4F,XM_544639.3,XP_544640.2,VPS39,XM_544640.2,XP_851056.1,TMEM87A,XM_845963.2,XP_544641.2,GANC,…	GeneID:478266,GeneID:487511,GeneID:100533116,GeneID:487512,GeneID:487513,GeneID:608795,GeneID:487514,GeneID:608811,GeneID:487515,GeneID:487516,GeneID:612848,GeneID:487517,GeneID:487518,GeneID:478267,GeneID:478268,GeneID:478269,GeneID:478270,GeneID:487519,GeneID:608886,GeneID:487520,GeneID:487521,GeneID:478271,GeneID:607896,GeneID:608932,GeneID:487522,GeneID:487523,GeneID:487524,GeneID:487525,Gene…
30	14905903	16894818	1988915	134	XM_535463.3,PLDN,XP_535463.3,XM_845179.2,SQRDL,XP_850272.1,LOC100684464,LOC100684547,LOC100686440,LOC100684619,XP_544668.2,LOC487543,XM_544668.2	GeneID:478288,GeneID:478289,GeneID:100684464,GeneID:100684547,GeneID:100686440,GeneID:100684619,GeneID:487543
30	16972860	18042137	1069277	77	XP_535466.2,XP_861338.1,XP_861366.1,XP_861397.1,XP_003433949.1,XM_003433901.1,XM_535466.3,XM_856304.2,XM_856245.2,SEMA6D,XM_856273.2,XM_846756.2,SLC24A5,XP_851849.1,XM_544669.3,MYEF2,XP_544669.2,XM_003433902.1,LOC100686894,XP_003433950.1,XM_845333.2,SLC12A1,XP_535467.2,XP_850426.1,XM_535467.3,XM_846796.2,DUT,XP_851889.1,XM_003433903.1,LOC100687187,XP_003433951.1,XM_856613.2,FBN1,XP_861706.2,LOC10…	GeneID:478291,GeneID:612878,GeneID:487544,GeneID:100686894,GeneID:478292,GeneID:609526,GeneID:100687187,GeneID:478293,GeneID:100684910,GeneID:478294
30	35610601	39511905	3901304	308	XM_544743.3,CORO2B,XP_544743.3,NP_001003013.1,ANP32A,NM_001003013.1,XP_003433933.1,LOC100684111,XM_003433885.1,NM_001103218.1,NOX5,NP_001096688.1,LOC611043,XP_853772.2,LOC611052,XM_848679.2,XM_847899.2,GLCE,XP_852992.1,XM_003433928.1,LOC100685046,XP_003433976.1,XP_544748.3,PAQR5,XM_544748.3,XP_535528.3,KIF23,XM_535528.3,XM_003433931.1,RPLP1,XM_535529.3,XM_003433929.1,XM_003433930.1,XP_535529.1,XP…	GeneID:487618,GeneID:403534,GeneID:100684111,GeneID:487620,GeneID:611043,GeneID:611052,GeneID:487622,GeneID:100685046,GeneID:487623,GeneID:478355,GeneID:478356,GeneID:487624,GeneID:403704,GeneID:487625,GeneID:611157,GeneID:487626,GeneID:487628,GeneID:487627,GeneID:487629,GeneID:487630,GeneID:487631,GeneID:611282,GeneID:403874,GeneID:478358,GeneID:611308,GeneID:487633,GeneID:100685236,GeneID:10068…
30	39595927	40310148	714221	60	NEO1,XM_544760.3,XM_003433936.1,XM_003433937.1,XP_544760.2,XP_003433985.1,XP_003433984.1,LOC100685547,XP_535535.3,HCN4,XM_535535.3,XP_003433986.1,LOC100686733,XM_003433938.1,XM_544762.3,NPTN,XP_544762.3,LOC100686074,XM_849111.2,CD276,XP_854204.2,XM_003433939.1,LOC100686895,XP_003433987.1,XP_003433988.1,XP_854229.2,TBC1D21,XM_003433940.1,XM_849136.2,XP_003433936.1,LOC100686150,XM_003433888.1,XP_54…	GeneID:487635,GeneID:100685547,GeneID:448794,GeneID:100686733,GeneID:487637,GeneID:100686074,GeneID:487638,GeneID:100686895,GeneID:611467,GeneID:100686150,GeneID:487640,GeneID:487641,GeneID:100687107,GeneID:487642
30	41330009	42348259	1018250	79	PTPN9,XM_849318.2,XP_854411.2,XM_544780.3,SNUPN,XP_544780.2,XM_544781.3,IMP3,XP_544781.2,XP_544782.1,SNX33,XM_544782.3,XP_544783.3,CSPG4,XM_544783.3,XP_544784.2,ODF3L1,XM_544784.3,XM_544785.3,LINGO1,XP_544785.2,XM_848274.2,HMG20A,XP_853367.1,XP_544787.3,LOC487662,XM_544787.3,XP_544788.3,TSPAN3,XM_544788.3,XP_854564.2,LOC611757,XM_849471.2,XM_544790.3,RCN2,XP_544790.2	GeneID:612991,GeneID:487655,GeneID:487656,GeneID:487657,GeneID:487658,GeneID:487659,GeneID:487660,GeneID:487661,GeneID:487662,GeneID:487663,GeneID:611757,GeneID:487666
31	3009467	5360103	2350636	180	LOC100687896,LOC481091,XM_544797.3,ZNF654,XP_544797.3,XM_003433991.1,CGGBP1,XM_003433988.1,LOC100688124,XP_003434036.1,XM_535549.3,XP_535549.1,XP_003434039.1,XP_003434037.1,LOC100688200,XM_003433989.1,XP_003434018.1,LOC100683938,XM_003433970.1,NM_001006949.1,POU1F1,NP_001006950.1,XM_544799.3,CHMP2B,XP_544799.3,LOC100688275,XP_848630.1,VGLL3,XM_843537.1,LOC100688409,LOC100688479,XM_544804.3,CADM2,…	GeneID:100687896,GeneID:481091,GeneID:487673,GeneID:478375,GeneID:100688124,GeneID:100688200,GeneID:100683938,GeneID:403753,GeneID:487675,GeneID:100688275,GeneID:607015,GeneID:100688409,GeneID:100688479,GeneID:487680
31	5418097	6733636	1315539	96	CADM2,XM_544804.3,XP_544804.3,LOC100688548,LOC100683380	GeneID:487680,GeneID:100688548,GeneID:100683380
31	10271850	17276416	7004566	466	XP_544812.3,LOC487688,XM_544812.3,LOC487689,LOC100682996,XP_544814.3,ROBO1,XM_544814.3,XM_544815.3,ROBO2,XM_003433990.1,XP_544815.2,XP_003434038.1,LOC100682705,XM_535556.3,LOC478381,XP_535556.1,LOC100683212,XR_134582.1,LOC100683276,LOC100683057,XP_850052.1,LIPI,XM_844959.1,XM_535558.3,RBM11,XP_535558.1,XP_535559.3,LOC478384,XM_535559.3,XM_844995.2,HSPA13,XP_850088.2,XP_850102.2,SAMSN1,XM_845009.2…	GeneID:487688,GeneID:487689,GeneID:100682996,GeneID:487690,GeneID:487691,GeneID:100682705,GeneID:478381,GeneID:100683212,GeneID:100683276,GeneID:100683057,GeneID:608069,GeneID:478383,GeneID:478384,GeneID:608091,GeneID:608104,GeneID:100684485,GeneID:478385,GeneID:100683582,GeneID:100683656,GeneID:100683722,GeneID:478387,GeneID:100686677,GeneID:100683859,GeneID:100685967,GeneID:100683939,GeneID:100…
31	18183203	20252061	2068858	147	LOC100684570,LOC100684646,LOC100684711,XP_003434041.1,LOC100684792,XM_003433993.1,LOC100684865,LOC100685024,XM_544829.3,NCAM2,XP_544829.3	GeneID:100684570,GeneID:100684646,GeneID:100684711,GeneID:100684792,GeneID:100684865,GeneID:100685024,GeneID:487705
31	20392441	22269388	1876947	138	NCAM2,XM_544829.3,XP_544829.3,LOC100685106,LOC100685182,XP_535567.2,LOC478391,XM_535567.3,LOC100685340,LOC100685420,LOC100685577,LOC100683211,LOC100685657	GeneID:487705,GeneID:100685106,GeneID:100685182,GeneID:478391,GeneID:100685340,GeneID:100685420,GeneID:100685577,GeneID:100683211,GeneID:100685657
31	23201029	23225272	24243	3
31	23290005	28693955	5403950	378	LOC100683795,LOC100683858,LOC100684223,LOC100684297,XM_544833.3,MRPL39,XP_544833.2,XM_535568.3,JAM2,XP_535568.1,XM_535569.3,XM_003433971.1,ATP5J,XP_535569.1,XP_003434019.1,XM_535570.3,GABPA,XP_535570.1,NM_001006601.1,APP,NP_001006601.1,XM_535572.3,CYYR1,XP_535572.1,LOC487711,XM_003433994.1,LOC100686075,XP_003434042.1,XM_003433995.1,LOC100686153,XP_003434043.1,LOC100686214,XP_851118.2,ADAMTS5,XM_8…	GeneID:100683795,GeneID:100683858,GeneID:100684223,GeneID:100684297,GeneID:487709,GeneID:478392,GeneID:478393,GeneID:478394,GeneID:403407,GeneID:478395,GeneID:487711,GeneID:100686075,GeneID:100686153,GeneID:100686214,GeneID:487713,GeneID:100686523,GeneID:100686152,GeneID:100686601,GeneID:100686213,GeneID:100686757,GeneID:487715,GeneID:100685637,GeneID:487716,GeneID:478398,GeneID:478399,GeneID:100…
31	36861411	42251731	5390320	405	PCP4,XM_848266.2,XP_853359.1,XM_544893.3,DSCAM,XP_544893.3,LOC100682704,XP_535595.3,BACE2,XM_535595.3,XM_535596.3,LOC478419,XP_535596.3,NM_001003133.1,MX2,NP_001003133.1,NM_001003134.1,MX1,NP_001003134.1,XM_544895.3,LOC487770,XP_544895.3,XP_853530.1,KRTAP10-4,XM_848437.1,XP_867546.2,LOC610882,XM_862453.2,XP_867556.1,LOC610887,XM_862463.1,XP_544897.3,RIPK4,XM_544897.3,XP_853571.2,PRDM15,XM_848478.…	GeneID:610723,GeneID:487768,GeneID:100682704,GeneID:478418,GeneID:478419,GeneID:403744,GeneID:403745,GeneID:487770,GeneID:610875,GeneID:610882,GeneID:610887,GeneID:487772,GeneID:610905,GeneID:487774,GeneID:487775,GeneID:487776,GeneID:487777,GeneID:403488,GeneID:403489,GeneID:403491,GeneID:610987,GeneID:487779,GeneID:478420,GeneID:487780,GeneID:611022,GeneID:487783,GeneID:478421,GeneID:611059,Gene…
32	3852899	5397476	1544577	110	LOC100686215,XP_544936.2,STBD1,XM_544936.2,XP_535613.2,CCDC158,XM_535613.3,LOC100682561,XM_843648.2,LOC478437,XP_848741.2,LOC100686393,XP_850003.2,SHROOM3,XM_844910.2,LOC100686557,LOC608043,XP_544937.3,LOC487815,XM_544937.3,LOC100682789,LOC100686703,XP_535616.3,SEPT11,XM_535616.3,XM_535617.3,CCNI,XP_535617.1,LOC478441,XM_535619.3,CCNG2,XP_535619.2,LOC100686947,XM_845089.2,CXCL13,XP_850182.1,XM_54…	GeneID:100686215,GeneID:487814,GeneID:478436,GeneID:100682561,GeneID:478437,GeneID:100686393,GeneID:478438,GeneID:100686557,GeneID:608043,GeneID:487815,GeneID:100682789,GeneID:100686703,GeneID:478439,GeneID:478440,GeneID:478441,GeneID:478442,GeneID:100686947,GeneID:608156,GeneID:487817,GeneID:478443
32	5526100	5715116	189016	16	XP_535621.1,LOC608206,XM_535621.3,LOC100687024,LOC607191,XR_134587.1,XP_535623.3,FRAS1,XM_535623.3	GeneID:608206,GeneID:100687024,GeneID:607191,GeneID:478446
32	5764898	6946776	1181878	85	FRAS1,XM_535623.3,XP_535623.3,LOC100687190,XM_535624.3,ANXA3,XP_535624.3,LOC100687260,XP_003434098.1,LOC100687339,XM_003434050.1,XP_848894.1,BMP2K,XM_843801.2,XM_544942.3,PAQR3,XP_544942.2,XP_850408.2,NAA11,XM_845315.2,XM_535625.3,GK2,XP_535625.3	GeneID:478446,GeneID:100687190,GeneID:478447,GeneID:100687260,GeneID:100687339,GeneID:487819,GeneID:487820,GeneID:608326,GeneID:478448
32	8135021	10143333	2008312	143	XP_544948.3,BMP3,XM_544948.3,XM_544949.3,XM_003434011.1,PRKG2,XP_544949.2,XP_003434059.1,XM_843831.2,RASGEF1B,XP_848924.2,LOC100687734,LOC100687822,LOC100684183,LOC100684250,XM_535626.3,LOC478449,XP_535626.2,XM_535627.3,XM_843857.2,XM_852782.2,XM_852864.2,HNRNPD,XP_535627.2,XP_848950.1,XP_857957.1,XP_857875.1,LOC100688926,XM_853311.2,HNRPDL,XM_853193.2,XP_858404.1,XP_858286.1,XP_535629.2,ENOPH1,X…	GeneID:487826,GeneID:487827,GeneID:607404,GeneID:100687734,GeneID:100687822,GeneID:100684183,GeneID:100684250,GeneID:478449,GeneID:478450,GeneID:100688926,GeneID:476976,GeneID:478452,GeneID:608621,GeneID:487831,GeneID:478453,GeneID:487834,GeneID:478454,GeneID:478455,GeneID:100685470,GeneID:608687,GeneID:100682608,GeneID:478457,GeneID:608707
32	25568092	36961351	11393259	763	NM_001197096.1,PPP3CA,NP_001184025.1,LOC100685471,XP_545002.2,LOC487880,XM_545002.3,XM_545003.3,BANK1,XP_545003.3,XM_535673.3,SLC39A8,XP_535673.3,LOC100685713,NM_001003344.1,NFKB1,NP_001003344.1,XP_545005.3,MANBA,XM_545005.3,XR_134589.1,LOC478495,XM_847482.2,CISD2,XP_852575.2,XM_535675.3,NHEDC1,XP_535675.2,XM_847503.2,NHEDC2,XP_852596.1,XM_535676.3,BDH2,XP_535676.1,XM_847538.2,CENPE,XP_852631.2,L…	GeneID:403486,GeneID:100685471,GeneID:487880,GeneID:487881,GeneID:478494,GeneID:100685713,GeneID:442859,GeneID:487883,GeneID:478495,GeneID:610084,GeneID:478496,GeneID:610098,GeneID:478497,GeneID:610125,GeneID:610150,GeneID:403814,GeneID:100685421,GeneID:610176,GeneID:100685495,GeneID:610189,GeneID:610220,GeneID:478499,GeneID:478500,GeneID:487888,GeneID:487889,GeneID:100685658,GeneID:487890,GeneID…
32	37035457	38594879	1559422	110	XM_545033.3,UGT8,XP_545033.2,LOC100684091,XM_545034.3,NDST4,XP_545034.1,LOC100686946,LOC100687023,XP_003434054.1,LOC478521,XM_003434006.1,XP_003434094.1,LOC100684224,XM_003434046.1,LOC100687188	GeneID:487910,GeneID:100684091,GeneID:487911,GeneID:100686946,GeneID:100687023,GeneID:478521,GeneID:100684224,GeneID:100687188
32	39592722	41575543	1982821	119	LOC100687657,XM_846475.2,NDST3,XM_545041.3,XP_545041.3,XP_851568.2,XP_867765.1,LOC610979,XM_862672.2,XP_003434056.1,PRSS12,XM_003434008.1,LOC100684571,XP_545043.3,METTL14,XM_545043.3,XM_535702.3,SEC24D,XP_535702.3,LOC100684713,XP_853728.2,SYNPO2,XM_848635.2,XM_535703.3,LOC478524,XP_535703.3,XP_545046.3,USP53,XM_545046.3,XM_862772.2,LOC611035,XP_867865.2,XP_545047.1,FABP2,XM_545047.3,NM_001003188.…	GeneID:100687657,GeneID:487918,GeneID:610979,GeneID:100687821,GeneID:100684571,GeneID:487920,GeneID:478523,GeneID:100684713,GeneID:611023,GeneID:478524,GeneID:487923,GeneID:611035,GeneID:487924,GeneID:403825,GeneID:487925,GeneID:100685183,GeneID:100688045,GeneID:100685266,GeneID:100688125
33	5454271	10576438	5122167	362	LOC100683860,LOC487937,LOC100684136,XP_849887.2,EPHA6,XM_844794.2,XM_003434054.1,XM_844805.2,ARL6,XP_003434102.1,XP_849898.2,XR_134594.1,CRYBG3,XM_535711.3,MINA,XP_535711.2,XP_003434103.1,LOC100684421,XM_003434055.1,LOC100684487,XP_003434104.1,LOC100684572,XM_003434056.1,XP_545064.3,LOC487942,XM_545064.3,XP_003434105.1,LOC100684648,XM_003434057.1,LOC100684714,XP_003434106.1,LOC100684793,XM_003434…	GeneID:100683860,GeneID:487937,GeneID:100684136,GeneID:607935,GeneID:612796,GeneID:478532,GeneID:478533,GeneID:100684421,GeneID:100684487,GeneID:100684572,GeneID:487942,GeneID:100684648,GeneID:100684714,GeneID:100684793,GeneID:487943,GeneID:608017,GeneID:100685026,GeneID:100685107,GeneID:100687081,GeneID:487944,GeneID:100685267,GeneID:100685342,GeneID:606977,GeneID:478534,GeneID:487947,GeneID:487…
33	16282440	18887500	2605060	188	NM_001080721.1,CD47,NP_001074190.1,XM_535730.3,IFT57,XP_535730.3,XP_848707.1,MYH15,XM_843614.1,XM_535731.3,LOC478554,XP_535731.2,XM_535732.3,DZIP3,XP_535732.2,LOC100683278,XP_003434119.1,LOC100684690,XM_003434071.1,XM_535733.3,LOC478556,XP_535733.1,XP_545090.3,GUCA1C,XM_545090.3,XP_535734.3,MORC1,XM_535734.3,LOC607153,XP_848859.2,DPPA2,XM_843766.2,XP_848872.2,LOC607175,XM_843779.2,LOC100683797,LO…	GeneID:478552,GeneID:478553,GeneID:487967,GeneID:478554,GeneID:478555,GeneID:100683278,GeneID:100684690,GeneID:478556,GeneID:487968,GeneID:478557,GeneID:607153,GeneID:607166,GeneID:607175,GeneID:100683797,GeneID:100683861,GeneID:100683058,GeneID:100683139
33	18988888	22003341	3014453	240	LOC478559,XM_535735.3,XP_535735.3,XP_545094.2,CD96,XM_545094.2,XP_545093.1,ZBED2,XM_545093.1,XP_849099.2,PLCXD2,XM_844006.2,XP_535736.3,PHLDB2,XM_535736.3,XM_535737.3,ABHD10,XP_535737.3,XM_535738.3,TAGLN3,XP_535738.1,XP_545095.3,TMPRSS7,XM_545095.3,XP_003434143.1,XM_003434095.1,XP_003434140.1,LOC100684225,XM_003434092.1,XP_003434141.1,LOC100684299,XM_003434093.1,XM_535739.3,SLC9A10,XP_535739.3,XP…	GeneID:478559,GeneID:487972,GeneID:487971,GeneID:607370,GeneID:478560,GeneID:478561,GeneID:478562,GeneID:487973,GeneID:100684225,GeneID:100684299,GeneID:478563,GeneID:607014,GeneID:607499,GeneID:100684595,GeneID:487974,GeneID:487975,GeneID:478564,GeneID:478565,GeneID:478566,GeneID:487976,GeneID:487977,GeneID:607600,GeneID:607614,GeneID:487979,GeneID:478567,GeneID:478568,GeneID:100685132,GeneID:48…
33	29822356	30004252	181896	14	MYLK,XM_545135.3,XP_545135.3,XM_845971.2,CCDC14,XP_851064.2	GeneID:488012,GeneID:608834
33	30074098	32805095	2730997	210	ROPN1,XM_545136.3,XP_545136.3,XM_535768.3,KALRN,XP_003434128.1,XP_535768.3,XM_003434080.1,XP_535769.3,UMPS,XM_535769.3,XM_846152.2,ITGB5,XP_851245.2,XP_535770.3,MUC13,XM_535770.3,XP_545138.3,HEG1,XM_545138.3,XM_545139.3,SLC12A8,XP_545139.2,TRNAK-CUU,XM_545140.3,ZNF148,XP_545140.1,LOC100688095,LOC100688176,XM_535771.3,SNX4,XP_535771.2,LOC100688251,XM_844091.2,OSBPL11,XP_849184.1,XP_003434129.1,XP_…	GeneID:488013,GeneID:478592,GeneID:478593,GeneID:608977,GeneID:478594,GeneID:488015,GeneID:488016,GeneID:100689150,GeneID:488017,GeneID:100688095,GeneID:100688176,GeneID:478595,GeneID:100688251,GeneID:478596,GeneID:609201,GeneID:100687142,GeneID:478597,GeneID:488020,GeneID:100687340,GeneID:609238,GeneID:609247,GeneID:100688501,GeneID:488023,GeneID:488024,GeneID:488025,GeneID:403703,GeneID:1006876…
33	32867779	34409159	1541380	125	PAK2,XM_844339.2,XP_849432.1,XM_003434084.1,XM_545156.3,SENP5,XP_003434132.1,XP_545156.3,XM_535779.3,XM_003434085.1,NCBP2,XP_535779.1,XP_003434133.1,XP_545157.2,PIGZ,XM_545157.2,XP_545158.3,MFI2,XM_545158.3,XM_545159.3,XM_003434086.1,XM_003434087.1,XM_003434088.1,XM_003434089.1,DLG1,XP_545159.2,XP_003434137.1,XP_003434136.1,XP_003434135.1,XP_003434134.1,XM_545160.3,BDH1,XP_545160.3,XM_003434090.1…	GeneID:612814,GeneID:488033,GeneID:478603,GeneID:488034,GeneID:488035,GeneID:488036,GeneID:488037,GeneID:478604,GeneID:478605,GeneID:100682932,GeneID:488039,GeneID:609818,GeneID:100683256,GeneID:478606,GeneID:478607,GeneID:488041,GeneID:488042
34	4287981	5572597	1284616	98	LOC100684866,LOC100685108	GeneID:100684866,GeneID:100685108
34	20289822	21643916	1354094	96	LOC100684350,LOC100684489,XM_545232.3,EPHB3,XP_003434164.1,XP_545232.3,XM_003434116.1,XM_545233.3,MAGEF1,XP_545233.2,XM_844698.2,VPS8,XP_849791.1,XP_859828.2,XM_854735.2,LOC100685109,XM_535829.3,LOC478659,XP_535829.2,LOC100685185,XP_545234.1,EHHADH,XM_545234.1,XP_003434166.1,MAP3K13,XM_003434118.1,XP_545235.2,TMEM41A,XM_545235.2,XP_545236.3,LIPH,XM_545236.3,LOC100682611,XP_535831.2,SENP2,XM_53583…	GeneID:100684350,GeneID:100684489,GeneID:488108,GeneID:488109,GeneID:478658,GeneID:100685109,GeneID:478659,GeneID:100685185,GeneID:488110,GeneID:100685499,GeneID:488111,GeneID:488112,GeneID:100682611,GeneID:478661,GeneID:478662,GeneID:607760
34	28114816	30259097	2144281	171	XM_003434132.1,XM_003434133.1,SCHIP1,XP_003434181.1,XP_003434180.1,XM_003434135.1,XM_003434134.1,XM_535847.3,XP_003434183.1,XP_003434182.1,XP_535847.3,LOC608511,NP_001003293.1,IL12A,NM_001003293.1,XP_545256.3,IFT80,XM_545256.3,LOC100682894,XM_535848.3,SMC4,XM_856494.2,XP_535848.2,XP_861587.2,XM_545257.3,TRIM59,XP_545257.3,XM_003434136.1,LOC100683140,XP_003434184.1,XP_850531.2,KPNA4,XM_845438.2,XP…	GeneID:478678,GeneID:608511,GeneID:403977,GeneID:488132,GeneID:100682894,GeneID:478679,GeneID:488133,GeneID:100683140,GeneID:478680,GeneID:488134,GeneID:100685074,GeneID:608695,GeneID:100685156,GeneID:608708,GeneID:100683634,GeneID:488137
34	30532868	44327901	13795033	1085	XM_003434142.1,LOC100683971,XP_003434190.1,LOC100685238,LOC100685311,XM_003434143.1,LOC100684114,XP_003434191.1,LOC100685395,LOC100685549,XP_003434192.1,XP_545265.3,SI,XM_003434144.1,XM_545265.3,XM_846078.2,SLITRK3,XP_851171.1,LOC100685639,LOC100685714,XM_545267.3,BCHE,XP_545267.2,LOC100684440,XM_003434145.1,XM_535852.3,ZBBX,XP_003434193.1,XP_535852.3,XP_851407.2,SERPINI2,XM_846314.2,XP_545268.2,…	GeneID:100683971,GeneID:100685238,GeneID:100685311,GeneID:100684114,GeneID:100685395,GeneID:100685549,GeneID:488141,GeneID:608925,GeneID:100685639,GeneID:100685714,GeneID:488143,GeneID:100684440,GeneID:478683,GeneID:609110,GeneID:488144,GeneID:488145,GeneID:478684,GeneID:478685,GeneID:488146,GeneID:100686266,GeneID:488148,GeneID:488149,GeneID:100689121,GeneID:488150,GeneID:488151,GeneID:488152,Ge…
35	4771742	7904092	3132350	239	LOC100684911,XP_003434261.1,LOC100684996,XM_003434213.1,LOC100685076,XP_848225.1,LOC606843,XM_843132.2,XP_545311.3,GMDS,XM_545311.3,LOC100685396,LOC100685472,XP_545312.3,MYLK4,XM_545312.3,XP_535865.3,WRNIP1,XM_535865.3,XM_545313.3,SERPINB1,XP_545313.3,XP_855782.2,SERPINB9,XM_850689.2,XM_843280.2,SERPINB6,XP_848373.1,XM_843295.2,NQO2,XP_848388.1,XM_003434200.1,LOC100687285,XP_003434248.1,XM_535867…	GeneID:100684911,GeneID:100684996,GeneID:100685076,GeneID:606843,GeneID:488189,GeneID:100685396,GeneID:100685472,GeneID:488190,GeneID:478698,GeneID:488191,GeneID:488192,GeneID:478699,GeneID:606932,GeneID:100687285,GeneID:478700,GeneID:478701,GeneID:478702,GeneID:100685879,GeneID:608317,GeneID:608512,GeneID:478703,GeneID:100688447,GeneID:100684251,GeneID:475912,GeneID:488199,GeneID:478705,GeneID:1…
35	8995738	14790154	5794416	479	XM_843693.2,NRN1,XP_848786.1,XM_535876.3,F13A1,XP_535876.2,LOC100682997,XP_535877.2,LY86,XM_535877.3,XM_545328.3,RREB1,XP_545328.2,NM_001003270.1,SSR1,NP_001003270.1,XP_851541.2,CAGE1,XM_846448.2,XM_535878.3,RIOK1,XP_535878.1,XP_003434214.1,LOC100683213,XM_003434166.1,LOC100683358,XM_545329.3,DSP,XP_545329.3,XM_846517.2,SNRNP48,XP_851610.2,XP_535880.3,LOC478715,XM_535880.3,XM_003434167.1,LOC10068…	GeneID:612757,GeneID:478711,GeneID:100682997,GeneID:478712,GeneID:488206,GeneID:403951,GeneID:609230,GeneID:478713,GeneID:100683213,GeneID:100683358,GeneID:488207,GeneID:609283,GeneID:478715,GeneID:100683583,GeneID:609473,GeneID:478717,GeneID:609515,GeneID:607290,GeneID:488210,GeneID:100684884,GeneID:100685291,GeneID:100683798,GeneID:609606,GeneID:609660,GeneID:100685855,GeneID:488213,GeneID:1006…
35	25686218	26811756	1125538	93	XP_535904.3,TDP2,XM_535904.3,XM_848449.2,ACOT13,XP_853542.1,XP_003434240.1,XM_003434192.1,XM_535905.3,LOC478738,XP_535905.1,LOC100687991,LOC100688073,XM_535906.3,GMNN,XP_535906.3,XM_545369.3,LOC488247,XP_545369.3,XP_545370.3,LOC488248,XM_545370.3,XP_003434241.1,XP_545371.3,LRRC16A,XM_003434193.1,XM_545371.3,XM_848547.2,SCGN,XP_853640.1,XP_545373.1,LOC488251,XM_545373.1,XP_545374.2,LOC488252,XM_54…	GeneID:478737,GeneID:610883,GeneID:478738,GeneID:100687991,GeneID:100688073,GeneID:478739,GeneID:488247,GeneID:488248,GeneID:488249,GeneID:610954,GeneID:488251,GeneID:488252,GeneID:100688384,GeneID:488253,GeneID:488254,GeneID:100688596,GeneID:100683700,GeneID:478741
36	3824013	5947507	2123494	152	GALNT13,XM_850555.2,XP_855648.1,XM_545477.3,KCNJ3,XP_545477.2,LOC488356,LOC100686526,XM_535920.3,NR4A2,XP_535920.2,TRNAG-GCC,XP_848389.2,GPD2,XM_843296.2,LOC478756,LOC100686916	GeneID:478753,GeneID:488355,GeneID:488356,GeneID:100686526,GeneID:478754,GeneID:100689167,GeneID:478755,GeneID:478756,GeneID:100686916
36	6050730	8486063	2435333	178	XP_003434278.1,LOC100688901,XM_003434230.1,XP_545481.3,GALNT5,XM_545481.3,XP_849476.1,ERMN,XM_844383.2,XP_545482.2,CYTIP,XM_545482.3,XP_545483.2,ACVR1C,XM_545483.2,XM_549615.3,XP_549615.2,LOC100687388,XM_535923.3,CCDC148,XP_535923.2,XP_003434282.1,LOC606907,XM_003434234.1,XP_848525.1,XP_856280.2,PKP4,XM_843432.2,XM_851187.2,XM_003434236.1,LOC100686267,XP_003434284.1,XM_844590.2,DAPL1,XP_849683.1,…	GeneID:100688901,GeneID:488359,GeneID:607626,GeneID:488360,GeneID:488361,GeneID:478757,GeneID:100687388,GeneID:478758,GeneID:606907,GeneID:478759,GeneID:100686267,GeneID:607792,GeneID:100687480,GeneID:478760,GeneID:100686442,GeneID:478761,GeneID:100686829,GeneID:478762,GeneID:607868,GeneID:100687702,GeneID:100687789,GeneID:100687868,GeneID:478763
36	8559916	10454009	1894093	154	CD302,XM_003434238.1,XM_003434239.1,XP_003434288.1,XM_003434240.1,XP_003434287.1,XP_003434286.1,LOC100688480,XP_545489.3,PLA2R1,XM_545489.3,XM_852055.2,ITGB6,XP_857148.2,XM_535930.3,RBMS1,XP_535930.3,LOC100687943,LOC100688022,XM_844996.2,TANK,XP_850089.1,XM_545491.3,LOC488369,XP_545491.1,XM_852348.2,PSMD14,XP_857441.2,XP_545492.2,TBR1,XM_545492.3,XM_003434246.1,SLC4A10,XM_003434245.1,XM_535932.3,…	GeneID:100126287,GeneID:100688480,GeneID:488367,GeneID:488368,GeneID:478764,GeneID:100687943,GeneID:100688022,GeneID:608092,GeneID:488369,GeneID:478765,GeneID:488370,GeneID:478766,GeneID:478767
36	10575749	12589619	2013870	158	XM_845112.2,XM_003434216.1,FAP,XP_850205.1,XP_003434264.1,XM_545493.3,IFIH1,XP_545493.2,XM_845156.2,GCA,XP_850249.2,XM_535934.3,KCNH7,XP_535934.2,LOC100688550,XR_134609.1,LOC100688628,LOC100688701,LOC100688828,XP_545496.3,LOC488374,XM_545496.3,XM_003434217.1,LOC100687848,XP_003434265.1	GeneID:608176,GeneID:488371,GeneID:608208,GeneID:478768,GeneID:100688550,GeneID:100688628,GeneID:100688701,GeneID:100688828,GeneID:488374,GeneID:100687848
36	25349295	25743501	394206	35	TTN,XM_535982.3,XP_535982.3,XM_535984.3,CCDC141,XP_535984.3,XM_535985.3,SESTD1,XP_535985.1	GeneID:478820,GeneID:478822,GeneID:478823
37	3057877	4260267	1202390	71	XM_545565.3,WDR75,XP_545565.2,XM_535999.3,SLC40A1,XP_535999.2,XP_536000.2,ASNSD1,XM_536000.3,XP_545566.3,ANKAR,XM_545566.3,XM_536001.3,OSGEPL1,XP_536001.3,XP_848266.1,ORMDL1,XM_843173.2,XM_536002.3,PMS1,XP_536002.1,NP_001002959.1,MSTN,NM_001002959.1,XM_003434255.1,LOC100685423,XM_003434254.1,XP_003434302.1,XP_003434303.1,XM_843596.2,HIBCH,XP_848689.1,XP_536004.3,INPP1,XM_536004.3,XP_545567.2,MFSD…	GeneID:488443,GeneID:478837,GeneID:478838,GeneID:488444,GeneID:478839,GeneID:606834,GeneID:478840,GeneID:403433,GeneID:100685423,GeneID:607040,GeneID:478842,GeneID:488445,GeneID:100688766,GeneID:607176,GeneID:488447
37	4332933	10770351	6437418	471	XP_545570.2,GLS,XM_545570.3,XM_843260.2,STAT1,XP_848353.1,XM_536007.3,STAT4,XP_536007.3,XM_003434280.1,LOC100687085,XP_003434328.1,XP_536008.2,XP_848424.1,MYO1B,XM_536008.3,XM_843331.2,XP_536009.3,OBFC2A,XM_536009.3,XM_545572.3,LOC488450,XP_545572.2,XM_536010.3,TMEFF2,XP_536010.2,LOC100682933,LOC100684845,LOC100684912,LOC100685186,TRNAK-CUU,XP_536012.2,SLC39A10,XM_536012.3,XP_545574.3,DNAH7,XM_54…	GeneID:488448,GeneID:488449,GeneID:478845,GeneID:100687085,GeneID:478846,GeneID:478847,GeneID:488450,GeneID:478848,GeneID:100682933,GeneID:100684845,GeneID:100684912,GeneID:100685186,GeneID:100689150,GeneID:478850,GeneID:488452,GeneID:488453,GeneID:100685500,GeneID:100684159,GeneID:488455,GeneID:478851,GeneID:608359,GeneID:612828,GeneID:478852,GeneID:100684650,GeneID:100684762,GeneID:488456,GeneI…
37	26673081	32023572	5350491	429	XM_003434279.1,TNP1,XP_003434327.1,XR_134613.1,LOC100686867,LOC100686917,LOC100688449,XM_545639.3,TNS1,XP_545639.3,XP_545640.3,RUFY4,XM_545640.3,NM_001003151.1,CXCR2,NP_001003151.1,XP_536065.2,CXCR1,XM_536065.3,XM_536066.3,ARPC2,XP_536066.3,XP_545641.1,GPBAR1,XM_545641.2,NP_001013872.1,AAMP,NM_001013850.1,XM_847930.2,LOC610423,XP_853023.2,XP_853029.2,LOC610428,XM_847936.2,NP_001013873.1,SLC11A1,N…	GeneID:100686780,GeneID:100686867,GeneID:100686917,GeneID:100688449,GeneID:488519,GeneID:488520,GeneID:478905,GeneID:478906,GeneID:478907,GeneID:488521,GeneID:478908,GeneID:610423,GeneID:610428,GeneID:478909,GeneID:608466,GeneID:488522,GeneID:488523,GeneID:610449,GeneID:478910,GeneID:488524,GeneID:478911,GeneID:478912,GeneID:478913,GeneID:488525,GeneID:610489,GeneID:488526,GeneID:610492,GeneID:48…
38	3400986	5810593	2409607	169	XM_850655.2,ATP2B4,XM_850820.1,XP_855748.1,XP_855913.1,XP_003434375.1,LOC100684578,XM_003434327.1,LOC100688224,XP_848319.2,LOC606807,XM_843226.2,XP_003434351.1,LOC100682640,XM_003434303.1,XP_536091.2,ZC3H11A,XM_536091.3,XP_536092.1,LOC606833,XM_536092.3,XM_536093.3,SNRPE,XP_536093.2,LOC100685368,XP_003434376.1,LOC100684716,XM_003434328.1,XP_545679.3,SOX13,XM_545679.3,XM_536094.3,ETNK2,XP_536094.3…	GeneID:403731,GeneID:100684578,GeneID:100688224,GeneID:606807,GeneID:100682640,GeneID:478932,GeneID:606833,GeneID:478934,GeneID:100685368,GeneID:100684716,GeneID:488562,GeneID:478935,GeneID:403838,GeneID:606914,GeneID:478936,GeneID:488563,GeneID:478938,GeneID:100689149,GeneID:478939,GeneID:488564,GeneID:100685187,GeneID:488565,GeneID:100685268,GeneID:488567,GeneID:488568,GeneID:478942,GeneID:4885…
38	8188714	9258880	1070166	73	LOC100686582,LOC100685717,LOC100686809,NP_001074976.1,CDC73,NM_001081507.1,XM_844140.2,B3GALT2,XP_849233.1,XP_003434380.1,LOC100686896,XM_003434332.1,XM_536114.3,GLRX2,XP_536114.3,XM_003434301.1,XP_003434349.1,XP_536115.2,TROVE2,XM_536115.3,XM_536116.3,UCHL5,XP_536116.2,LOC100688303,XM_545701.3,RGS2,XP_545701.2	GeneID:100686582,GeneID:100685717,GeneID:100686809,GeneID:478955,GeneID:607356,GeneID:100686896,GeneID:478956,GeneID:478957,GeneID:478958,GeneID:100688303,GeneID:488584
38	10637459	10871282	233823	15	LOC100687286	GeneID:100687286
38	10957684	13479089	2521405	171	LOC100687366,LOC100688830,XM_536117.3,LOC478959,XM_003434302.1,XP_536117.1,XP_003434350.1,LOC100687452,LOC100687545,LOC100687685,LOC100687770,LOC100687849,LOC100687920,LOC488591,LOC100682565,LOC100682709,LOC100688074	GeneID:100687366,GeneID:100688830,GeneID:478959,GeneID:100687452,GeneID:100687545,GeneID:100687685,GeneID:100687770,GeneID:100687849,GeneID:100687920,GeneID:488591,GeneID:100682565,GeneID:100682709,GeneID:100688074
38	13561337	17068244	3506907	283	XM_855798.2,LOC608167,XP_860891.1,XP_536118.3,KCTD3,XM_536118.3,XP_545710.2,USH2A,XM_545710.2,XM_003434304.1,ESRRG,XM_853458.2,XM_003434305.1,XM_844183.2,XP_849276.1,XP_858551.1,XP_003434353.1,XP_003434352.1,LOC100688367,XP_545711.2,GPATCH2,XM_545711.3,XP_850409.1,SPATA17,XM_845316.1,XP_545712.2,RRP15,XM_545712.2,XM_853584.2,TGFB2,XP_545713.2,XP_858677.1,XM_545713.3,LOC100688807	GeneID:608167,GeneID:478960,GeneID:488593,GeneID:478961,GeneID:100688367,GeneID:488594,GeneID:608327,GeneID:488595,GeneID:488596,GeneID:100688807
38	17143816	18180802	1036986	83	LOC100688880,XP_545716.3,SLC30A10,XM_545716.3,XM_844375.2,EPRS,XP_849468.1,XM_845576.2,BPNT1,XP_850669.2,LOC100683478,XP_536121.3,IARS2,XM_536121.3,XP_536122.2,RAB3GAP2,XM_536122.3,LOC100683681,XP_849537.1,LOC607698,XM_844444.2	GeneID:100688880,GeneID:488599,GeneID:478962,GeneID:608525,GeneID:100683478,GeneID:478963,GeneID:478964,GeneID:100683681,GeneID:607698
38	18316868	23348692	5031824	453	MARK1,XM_536123.3,XP_536123.3,LOC100683889,XM_003434306.1,LOC608636,XP_003434354.1,XP_536125.2,LOC478967,XM_536125.3,LOC100684045,XR_134616.1,XP_545718.3,MOSC1,XM_545718.3,XP_003434382.1,LOC100682869,XM_003434334.1,XM_003434307.1,LOC100684185,XP_003434355.1,XP_003434384.1,LOC100683037,XM_003434336.1,LOC100683112,LOC100683195,XM_545790.3,DUSP10,XP_545790.2,TRNAT-UGU,XR_134619.1,HHIPL2,XP_851080.1,…	GeneID:478965,GeneID:100683889,GeneID:608636,GeneID:478967,GeneID:100684045,GeneID:488601,GeneID:100682869,GeneID:100684185,GeneID:100683037,GeneID:100683112,GeneID:100683195,GeneID:488673,GeneID:100689135,GeneID:478998,GeneID:608850,GeneID:478997,GeneID:607802,GeneID:478996,GeneID:478995,GeneID:478994,GeneID:608943,GeneID:608979,GeneID:478992,GeneID:100684998,GeneID:478991,GeneID:609050,GeneID:4…
38	23409136	24765278	1356142	101	NOS1AP,XM_846744.2,XP_851837.2,XP_545778.3,OLFML2B,XM_545778.3,XP_545777.3,ATF6,XM_545777.3,XM_536142.3,DUSP12,XP_536142.1,XP_852095.2,LOC609689,XM_847002.2,XP_545775.3,FCRLA,XM_545775.3,XP_003434361.1,LOC100686707,XM_003434313.1,LOC100683059,XM_536141.3,FCGR3A,XP_536141.3,TRNAN-GUU,TRNAD-GUC,TRNAG-UCC,TRNAL-CAG,TRNAG-GCC,TRNAE-CUC,TRNAE-UUC,XM_545772.3,LOC488655,XP_545772.3,XM_536140.3,XM_003434…	GeneID:609484,GeneID:488661,GeneID:488660,GeneID:478985,GeneID:609689,GeneID:488658,GeneID:100686707,GeneID:100683059,GeneID:478984,GeneID:100689148,GeneID:100689152,GeneID:100689168,GeneID:100689116,GeneID:100689167,GeneID:100689154,GeneID:100689153,GeneID:488655,GeneID:478983,GeneID:488654,GeneID:100687163,GeneID:488653,GeneID:609819,GeneID:478982,GeneID:403798,GeneID:478981,GeneID:488651,GeneI…
38	25196799	26894819	1698020	130	LOC100684400,XP_003434369.1,XP_545751.3,IGSF9,XM_003434321.1,XM_545751.3,XM_847648.2,TAGLN2,XP_852741.2,XP_545749.3,CCDC19,XM_545749.3,XP_003434370.1,LOC100683194,XM_003434322.1,XP_852766.2,LOC488631,XM_847673.2,LOC100684692,XP_545747.2,DUSP23,XM_545747.2,XP_545746.3,CRP,XM_545746.3,XP_545745.3,OR12E11,XM_545745.3,LOC100684997,XP_545744.1,LOC488627,XM_545744.1,LOC610308,XP_852886.1,LOC488626,XM_8…	GeneID:100684400,GeneID:488634,GeneID:610210,GeneID:488632,GeneID:100683194,GeneID:488631,GeneID:100684692,GeneID:488630,GeneID:488629,GeneID:488628,GeneID:100684997,GeneID:488627,GeneID:610308,GeneID:488626,GeneID:610332,GeneID:100683336,GeneID:488625,GeneID:488624,GeneID:478970,GeneID:488623,GeneID:100685473,GeneID:478969,GeneID:100683407,GeneID:610435,GeneID:100689162,GeneID:100685792,GeneID:4…
